# Supplementary material for: Chlorido(pyridine-κN)bis­[2-(quinolin-2-yl)phenyl-κ2 C 1,N]iridium(III) mono­hydrate
Source: Acta Crystallogr Sect E Struct Rep Online. 2008 Aug 30;64(Pt 9):m1205. doi: 10.1107/S1600536808025452 (PMC2960588; doi:10.1107/S1600536808025452)
Supplement: Supplementary file 1 [file e-64-m1205-sup1.cif]

##############################################################################
###                                                                        ###
###        Electronic paper (Acta Crystallographica Section E)             ###
###                                                                        ###
##############################################################################
#                                                                            #
# This CIF contains the data in a paper accepted for publication in Acta     #
# Crystallographica Section E. It conforms to the requirements of Notes      #
# for Authors for Section E, and has been peer reviewed under the auspices   #
# of the IUCr Commission on Journals.                                        #
#                                                                            #
# Full details of the Crystallographic Information File format               #
# are given in the paper "The Crystallographic Information File (CIF):       #
# a New Standard Archive File for Crystallography" by S. R. Hall, F. H.      #
# Allen and I. D. Brown [Acta Cryst. (1991), A47, 655-685].                  #
#                                                                            #
# The current version of the core CIF dictionary is obtainable from          #
# ftp://ftp.iucr.org/pub/cif_core.dic. The current version number is 2.4.    #
#                                                                            #
# Software is freely available for graphical display of the structure(s) in  #
# this CIF.  For information consult the CIF home page http://www.iucr.org/  #
# cif/home.html                                                              #
#                                                                            #
# This file may be used for bona fide research purposes within the           #
# scientific community so long as proper attribution is given to the journal # 
# article from which it was obtained.                                        #
#                                                                            #
##############################################################################
                                             
data_global
_audit_creation_method     'form.cif (version 2.0)'
_journal_data_validation_number     ?
_journal_date_recd_electronic     2008-07-11
_journal_date_accepted     2008-08-07
_journal_name_full     'Acta Crystallographica, Section E'
_journal_year     2008
_journal_volume     64
_journal_issue      9
_journal_page_first     m1205
_journal_page_last     m1205
_journal_paper_category     QM
_journal_coeditor_code     HY2145
_publ_contact_author_name     'Yu-Qiang Ding'
_publ_contact_author_address
;
School of Chemical and Materials Engineering
Jiangnan University
1800 Lihu Road, Wuxi
Jiangsu
People's Republic of China
;
_publ_contact_author_email     yding@jiangnan.edu.cn
_publ_contact_author_fax     ?
_publ_contact_author_phone     ?
_publ_section_title
;\
Chlorido(pyridine-\k<i>N</i>)bis[2-(quinolin-2-yl)phenyl-\k^2^<i>C</i>^1^,\
<i>N</i>]iridium(III) monohydrate
;
loop_
    _publ_author_name
    _publ_author_footnote
    _publ_author_address
    'Cheng Li' .
;
School of Chemical and Materials Engineering
Jiangnan University
1800 Lihu Road
Wuxi
Jiangsu
People's Republic of China
;
    'Xiao-Qing Dong' .
;
School of Chemical and Materials Engineering
Jiangnan University
1800 Lihu Road
Wuxi
Jiangsu
People's Republic of China
;
    'Quan Wang' .
;
School of Chemical and Materials Engineering
Jiangnan University
1800 Lihu Road
Wuxi
Jiangsu
People's Republic of China
;
    'Chun-Xia Ren' .
;
School of Chemical and Materials Engineering
Jiangnan University
1800 Lihu Road
Wuxi
Jiangsu
People's Republic of China
;
    'Yu-Qiang Ding' .
;
School of Chemical and Materials Engineering
Jiangnan University
1800 Lihu Road
Wuxi
Jiangsu
People's Republic of China
;
data_I
_chemical_name_systematic
;
Chlorido(pyridine-\k<i>N</i>)bis[2-(quinolin-2-yl)phenyl-
\k^2^C^1^,N]iridium(III) monohydrate
;
_chemical_name_common     ?
_chemical_formula_moiety     'C35 H27 Cl Ir N3 O'
_chemical_formula_sum     'C35 H27 Cl Ir N3 O'
_chemical_formula_structural     ?
_chemical_formula_analytical     ?
_chemical_formula_iupac     '[Ir (C15 H10 N)2 Cl (C5 H5 N)], H2 O'
_chemical_formula_weight     733.25
_chemical_melting_point     ?
_symmetry_cell_setting     Monoclinic
_symmetry_space_group_name_H-M     'P 21/n'
_symmetry_space_group_name_Hall     '-P 2yn'
loop_
    _symmetry_equiv_pos_as_xyz
    'x, y, z'
    '-x+1/2, y+1/2, -z+1/2'
    '-x, -y, -z'
    'x-1/2, -y-1/2, z-1/2'
_cell_length_a     9.8949(15)
_cell_length_b     17.653(3)
_cell_length_c     16.424(3)
_cell_angle_alpha     90.00
_cell_angle_beta     98.545(3)
_cell_angle_gamma     90.00
_cell_volume     2837.0(8)
_cell_formula_units_Z     4
_cell_measurement_reflns_used     3064
_cell_measurement_theta_min     2.54
_cell_measurement_theta_max     23.45
_cell_measurement_temperature     273(2)
_exptl_crystal_description     block
_exptl_crystal_colour     red
_exptl_crystal_size_max     0.16
_exptl_crystal_size_mid     0.12
_exptl_crystal_size_min     0.08
_exptl_crystal_size_rad     ?
_exptl_crystal_density_diffrn     1.717
_exptl_crystal_density_meas     ?
_exptl_crystal_density_method     'not measured'
_exptl_crystal_F_000     1440
_exptl_absorpt_coefficient_mu     4.834
_exptl_absorpt_correction_type     multi-scan
_exptl_absorpt_process_details     '(SADABS; Sheldrick, 1996)'
_exptl_absorpt_correction_T_min     0.511
_exptl_absorpt_correction_T_max     0.684
_diffrn_ambient_temperature     273(2)
_diffrn_radiation_type     MoK\a
_diffrn_radiation_wavelength     0.71073
_diffrn_radiation_source     'fine-focus sealed tube'
_diffrn_radiation_monochromator     graphite
_diffrn_measurement_device_type     'Bruker SMART APEXII CCD area-detector'
_diffrn_measurement_method     '\f and \w'
_diffrn_detector_area_resol_mean     ?
_diffrn_reflns_number     14857
_diffrn_reflns_av_R_equivalents     0.0491
_diffrn_reflns_av_sigmaI/netI     0.0576
_diffrn_reflns_theta_min     1.70
_diffrn_reflns_theta_max     25.05
_diffrn_reflns_theta_full     25.05
_diffrn_measured_fraction_theta_max     0.999
_diffrn_measured_fraction_theta_full     0.999
_diffrn_reflns_limit_h_min     -11
_diffrn_reflns_limit_h_max     10
_diffrn_reflns_limit_k_min     -20
_diffrn_reflns_limit_k_max     21
_diffrn_reflns_limit_l_min     -16
_diffrn_reflns_limit_l_max     19
_diffrn_reflns_reduction_process     ?
_diffrn_standards_number     ?
_diffrn_standards_interval_count     ?
_diffrn_standards_interval_time     ?
_diffrn_standards_decay_%     ?
_reflns_number_total     5027
_reflns_number_gt     3702
_reflns_threshold_expression     >2\s(I)
_refine_ls_structure_factor_coef     Fsqd
_refine_ls_matrix_type     full
_refine_ls_R_factor_all     0.0598
_refine_ls_R_factor_gt     0.0342
_refine_ls_wR_factor_gt     0.0659
_refine_ls_wR_factor_ref     0.0748
_refine_ls_goodness_of_fit_ref     1.022
_refine_ls_restrained_S_all     1.839
_refine_ls_number_reflns     5027
_refine_ls_number_parameters     370
_refine_ls_number_restraints     9
_refine_ls_hydrogen_treatment     constr
_refine_ls_weighting_scheme     calc
_refine_ls_weighting_details
         'calc w=1/[\s^2^(Fo^2^)+(0.0276P)^2^+1.7551P] where P=(Fo^2^+2Fc^2^)/3'
_atom_sites_solution_hydrogens     geom
_atom_sites_solution_primary     direct
_atom_sites_solution_secondary     difmap
_refine_ls_shift/su_max     0.001
_refine_ls_shift/su_mean     0.000
_refine_diff_density_max     0.782
_refine_diff_density_min     -0.720
_refine_ls_extinction_method     none
_refine_ls_extinction_coef     ?
loop_
    _atom_type_symbol
    _atom_type_description
    _atom_type_scat_dispersion_real
    _atom_type_scat_dispersion_imag
    _atom_type_scat_source
    'C' 'C' 0.0033 0.0016
                         'International Tables Vol C Tables 4.2.6.8 and 6.1.1.4'
    'H' 'H' 0.0000 0.0000
                         'International Tables Vol C Tables 4.2.6.8 and 6.1.1.4'
    'N' 'N' 0.0061 0.0033
                         'International Tables Vol C Tables 4.2.6.8 and 6.1.1.4'
    'O' 'O' 0.0106 0.0060
                         'International Tables Vol C Tables 4.2.6.8 and 6.1.1.4'
    'Ir' 'Ir' -1.4442 7.9887
                         'International Tables Vol C Tables 4.2.6.8 and 6.1.1.4'
    'Cl' 'Cl' 0.1484 0.1585
                         'International Tables Vol C Tables 4.2.6.8 and 6.1.1.4'
_computing_data_collection     'APEX2 (Bruker, 2007)'
_computing_cell_refinement     'SAINT (Bruker, 2007)'
_computing_data_reduction     'SAINT (Bruker, 2007)'
_computing_structure_solution     'SIR97 (Altomare <i>et al.</i>,  1999)'
_computing_structure_refinement     'SHELXL97 (Sheldrick, 2008)'
_computing_molecular_graphics     'PLATON (Spek, 2003)'
_computing_publication_material     'SHELXL97 (Sheldrick, 2008)'
loop_
    _atom_site_type_symbol
    _atom_site_label
    _atom_site_fract_x
    _atom_site_fract_y
    _atom_site_fract_z
    _atom_site_U_iso_or_equiv
    _atom_site_adp_type
    _atom_site_calc_flag
    _atom_site_refinement_flags
    _atom_site_occupancy
    _atom_site_disorder_assembly
    _atom_site_disorder_group
    Ir Ir1 0.09759(3) 0.240147(11) 0.005833(14) 0.03528(9) Uani d . 1 . .
    Cl Cl1 0.20494(18) 0.31961(8) -0.09466(10) 0.0514(4) Uani d . 1 . .
    N N1 0.0132(5) 0.3437(2) 0.0339(3) 0.0410(13) Uani d . 1 . .
    N N2 0.1566(5) 0.1294(3) -0.0176(3) 0.0394(12) Uani d . 1 . .
    N N3 0.2997(5) 0.2349(2) 0.0852(3) 0.0382(11) Uani d . 1 . .
    O O1 0.4549(12) 0.4379(6) 0.9584(8) 0.245(5) Uani d U 1 . .
    C C1 0.0782(7) 0.4038(3) 0.0794(4) 0.0442(17) Uani d . 1 . .
    C C2 0.2205(8) 0.4034(3) 0.1040(4) 0.056(2) Uani d . 1 . .
    H H2 0.2725 0.3631 0.0893 0.067 Uiso calc R 1 . .
    C C3 0.2822(8) 0.4615(4) 0.1490(5) 0.066(2) Uani d . 1 . .
    H H3 0.3764 0.4605 0.1648 0.080 Uiso calc R 1 . .
    C C4 0.2069(9) 0.5232(4) 0.1724(5) 0.067(2) Uani d . 1 . .
    H H4 0.2501 0.5617 0.2051 0.081 Uiso calc R 1 . .
    C C5 0.0719(9) 0.5258(4) 0.1467(4) 0.062(2) Uani d . 1 . .
    H H5 0.0226 0.5678 0.1598 0.074 Uiso calc R 1 . .
    C C6 0.0025(7) 0.4663(3) 0.1002(4) 0.0464(17) Uani d . 1 . .
    C C7 -0.1381(8) 0.4686(3) 0.0732(4) 0.0566(19) Uani d . 1 . .
    H H7 -0.1897 0.5093 0.0874 0.068 Uiso calc R 1 . .
    C C8 -0.1989(8) 0.4119(3) 0.0268(4) 0.0541(18) Uani d . 1 . .
    H H8 -0.2924 0.4135 0.0084 0.065 Uiso calc R 1 . .
    C C9 -0.1209(7) 0.3500(3) 0.0060(4) 0.0432(16) Uani d . 1 . .
    C C10 -0.1786(7) 0.2886(3) -0.0478(4) 0.0425(16) Uani d . 1 . .
    C C11 -0.0862(6) 0.2318(3) -0.0616(3) 0.0396(14) Uani d . 1 . .
    C C12 -0.1354(7) 0.1741(3) -0.1161(4) 0.0469(17) Uani d . 1 . .
    H H12 -0.0758 0.1362 -0.1279 0.056 Uiso calc R 1 . .
    C C13 -0.2704(8) 0.1716(4) -0.1532(4) 0.0553(19) Uani d . 1 . .
    H H13 -0.3008 0.1324 -0.1893 0.066 Uiso calc R 1 . .
    C C14 -0.3594(8) 0.2273(4) -0.1365(4) 0.065(2) Uani d . 1 . .
    H H14 -0.4507 0.2250 -0.1602 0.078 Uiso calc R 1 . .
    C C15 -0.3145(7) 0.2865(4) -0.0848(4) 0.0568(19) Uani d . 1 . .
    H H15 -0.3745 0.3248 -0.0748 0.068 Uiso calc R 1 . .
    C C16 0.2238(7) 0.1046(3) -0.0807(4) 0.0475(17) Uani d . 1 . .
    C C17 0.2191(8) 0.1467(4) -0.1529(4) 0.064(2) Uani d . 1 . .
    H H17 0.1692 0.1915 -0.1591 0.077 Uiso calc R 1 . .
    C C18 0.2872(10) 0.1225(5) -0.2148(5) 0.086(3) Uani d . 1 . .
    H H18 0.2808 0.1499 -0.2636 0.103 Uiso calc R 1 . .
    C C19 0.3657(10) 0.0572(6) -0.2046(7) 0.098(3) Uani d . 1 . .
    H H19 0.4180 0.0436 -0.2449 0.118 Uiso calc R 1 . .
    C C20 0.3677(10) 0.0138(5) -0.1382(6) 0.093(3) Uani d . 1 . .
    H H20 0.4175 -0.0311 -0.1342 0.111 Uiso calc R 1 . .
    C C21 0.2959(8) 0.0346(4) -0.0741(5) 0.062(2) Uani d . 1 . .
    C C22 0.2865(9) -0.0103(4) -0.0068(6) 0.084(3) Uani d . 1 . .
    H H22 0.3361 -0.0551 0.0004 0.100 Uiso calc R 1 . .
    C C23 0.2056(8) 0.0103(4) 0.0493(5) 0.070(2) Uani d . 1 . .
    H H23 0.1929 -0.0226 0.0916 0.084 Uiso calc R 1 . .
    C C24 0.1409(7) 0.0813(3) 0.0435(4) 0.0439(16) Uani d . 1 . .
    C C25 0.0577(7) 0.1094(3) 0.1027(4) 0.0447(17) Uani d . 1 . .
    C C26 0.0204(6) 0.1851(3) 0.0943(4) 0.0383(15) Uani d . 1 . .
    C C27 -0.0564(6) 0.2134(4) 0.1515(4) 0.0507(17) Uani d . 1 . .
    H H27 -0.0838 0.2638 0.1477 0.061 Uiso calc R 1 . .
    C C28 -0.0932(7) 0.1694(5) 0.2134(4) 0.060(2) Uani d . 1 . .
    H H28 -0.1419 0.1908 0.2519 0.072 Uiso calc R 1 . .
    C C29 -0.0586(8) 0.0943(5) 0.2190(5) 0.065(2) Uani d . 1 . .
    H H29 -0.0866 0.0643 0.2600 0.078 Uiso calc R 1 . .
    C C30 0.0164(8) 0.0637(4) 0.1646(4) 0.061(2) Uani d . 1 . .
    H H30 0.0404 0.0127 0.1682 0.073 Uiso calc R 1 . .
    C C31 0.4148(7) 0.2258(3) 0.0510(4) 0.0507(17) Uani d . 1 . .
    H H31 0.4105 0.2314 -0.0056 0.061 Uiso calc R 1 . .
    C C32 0.5380(7) 0.2085(4) 0.0979(5) 0.062(2) Uani d . 1 . .
    H H32 0.6156 0.2022 0.0729 0.075 Uiso calc R 1 . .
    C C33 0.5461(8) 0.2007(4) 0.1814(5) 0.068(2) Uani d . 1 . .
    H H33 0.6291 0.1894 0.2136 0.082 Uiso calc R 1 . .
    C C34 0.4306(7) 0.2098(4) 0.2167(4) 0.0548(18) Uani d . 1 . .
    H H34 0.4329 0.2039 0.2732 0.066 Uiso calc R 1 . .
    C C35 0.3112(6) 0.2276(3) 0.1669(4) 0.0439(15) Uani d . 1 . .
    H H35 0.2335 0.2352 0.1915 0.053 Uiso calc R 1 . .
loop_
    _atom_site_aniso_label
    _atom_site_aniso_U_11
    _atom_site_aniso_U_22
    _atom_site_aniso_U_33
    _atom_site_aniso_U_12
    _atom_site_aniso_U_13
    _atom_site_aniso_U_23
    Ir1 0.04334(15) 0.03234(13) 0.02941(13) -0.00102(12) 0.00295(9) 0.00188(11)
    Cl1 0.0700(12) 0.0461(9) 0.0389(9) -0.0098(8) 0.0114(8) 0.0051(7)
    N1 0.055(4) 0.035(3) 0.031(3) 0.003(2) 0.002(3) 0.005(2)
    N2 0.045(3) 0.037(3) 0.035(3) 0.000(2) 0.004(2) -0.001(2)
    N3 0.038(3) 0.039(3) 0.036(3) 0.002(2) 0.002(2) -0.001(2)
    O1 0.244(5) 0.245(5) 0.245(5) 0.0004(10) 0.0366(13) -0.0004(10)
    C1 0.063(5) 0.034(3) 0.034(4) -0.001(3) 0.004(3) 0.008(3)
    C2 0.073(6) 0.038(4) 0.053(5) -0.002(3) -0.006(4) 0.001(3)
    C3 0.082(6) 0.040(4) 0.069(5) -0.008(4) -0.016(4) 0.000(4)
    C4 0.093(7) 0.044(4) 0.059(5) -0.015(4) -0.010(5) -0.011(4)
    C5 0.106(7) 0.037(4) 0.044(4) -0.002(4) 0.015(4) 0.001(3)
    C6 0.068(5) 0.038(4) 0.035(4) 0.001(3) 0.012(3) 0.004(3)
    C7 0.079(6) 0.038(4) 0.054(5) 0.013(4) 0.015(4) 0.000(3)
    C8 0.059(5) 0.051(4) 0.052(4) 0.008(4) 0.005(4) 0.004(3)
    C9 0.058(5) 0.036(3) 0.035(4) 0.004(3) 0.008(3) 0.007(3)
    C10 0.053(4) 0.038(3) 0.033(4) 0.000(3) -0.004(3) 0.008(3)
    C11 0.049(4) 0.038(3) 0.030(3) 0.001(3) 0.000(3) 0.009(3)
    C12 0.057(5) 0.038(3) 0.043(4) -0.004(3) -0.003(3) 0.001(3)
    C13 0.073(6) 0.048(4) 0.041(4) -0.011(4) -0.005(4) -0.001(3)
    C14 0.060(5) 0.066(5) 0.061(5) -0.007(4) -0.017(4) 0.004(4)
    C15 0.054(5) 0.058(4) 0.055(5) 0.006(3) -0.004(4) 0.004(4)
    C16 0.054(5) 0.042(4) 0.049(4) -0.004(3) 0.013(3) -0.015(3)
    C17 0.095(6) 0.049(4) 0.053(5) -0.016(4) 0.026(4) -0.013(4)
    C18 0.118(8) 0.082(6) 0.068(6) -0.019(6) 0.049(6) -0.021(5)
    C19 0.107(8) 0.101(8) 0.100(8) -0.004(6) 0.059(7) -0.029(6)
    C20 0.111(8) 0.079(6) 0.091(8) 0.023(6) 0.025(6) -0.034(6)
    C21 0.067(5) 0.054(4) 0.064(5) 0.005(4) 0.009(4) -0.017(4)
    C22 0.105(8) 0.062(5) 0.081(7) 0.036(5) 0.002(6) -0.007(5)
    C23 0.092(7) 0.046(4) 0.072(6) 0.014(4) 0.011(5) 0.014(4)
    C24 0.054(4) 0.032(3) 0.042(4) -0.002(3) -0.003(3) 0.002(3)
    C25 0.052(4) 0.046(4) 0.034(4) -0.008(3) -0.001(3) 0.011(3)
    C26 0.035(4) 0.048(4) 0.030(3) -0.005(3) -0.002(3) 0.003(3)
    C27 0.044(4) 0.067(4) 0.041(4) 0.007(3) 0.005(3) 0.015(3)
    C28 0.035(4) 0.101(6) 0.043(4) -0.010(4) 0.008(3) 0.013(4)
    C29 0.058(5) 0.087(6) 0.050(5) -0.018(4) 0.007(4) 0.020(4)
    C30 0.076(6) 0.056(4) 0.048(5) -0.001(4) 0.003(4) 0.016(4)
    C31 0.053(5) 0.052(4) 0.047(4) -0.003(3) 0.007(3) -0.004(3)
    C32 0.042(5) 0.075(5) 0.071(6) 0.007(4) 0.011(4) -0.011(4)
    C33 0.050(5) 0.087(6) 0.062(5) 0.009(4) -0.009(4) -0.002(4)
    C34 0.058(5) 0.065(4) 0.038(4) -0.001(4) -0.003(4) 0.003(3)
    C35 0.047(4) 0.046(4) 0.038(4) -0.002(3) 0.005(3) -0.007(3)
loop_
    _geom_bond_atom_site_label_1
    _geom_bond_atom_site_label_2
    _geom_bond_site_symmetry_2
    _geom_bond_distance
    _geom_bond_publ_flag
    Ir1 C11 . 1.990(6) y
    Ir1 C26 . 1.992(6) y
    Ir1 N1 . 2.090(5) y
    Ir1 N2 . 2.092(5) y
    Ir1 N3 . 2.221(5) y
    Ir1 Cl1 . 2.5182(16) y
    N1 C9 . 1.342(7) ?
    N1 C1 . 1.398(7) ?
    N2 C24 . 1.340(7) ?
    N2 C16 . 1.382(8) ?
    N3 C35 . 1.337(7) ?
    N3 C31 . 1.351(8) ?
    C1 C6 . 1.404(9) ?
    C1 C2 . 1.406(9) ?
    C2 C3 . 1.357(8) ?
    C2 H2 . 0.9300 ?
    C3 C4 . 1.404(10) ?
    C3 H3 . 0.9300 ?
    C4 C5 . 1.341(9) ?
    C4 H4 . 0.9300 ?
    C5 C6 . 1.415(9) ?
    C5 H5 . 0.9300 ?
    C6 C7 . 1.397(9) ?
    C7 C8 . 1.345(9) ?
    C7 H7 . 0.9300 ?
    C8 C9 . 1.408(8) ?
    C8 H8 . 0.9300 ?
    C9 C10 . 1.460(8) ?
    C10 C15 . 1.392(8) ?
    C10 C11 . 1.398(8) ?
    C11 C12 . 1.395(8) ?
    C12 C13 . 1.384(8) ?
    C12 H12 . 0.9300 ?
    C13 C14 . 1.375(9) ?
    C13 H13 . 0.9300 ?
    C14 C15 . 1.378(9) ?
    C14 H14 . 0.9300 ?
    C15 H15 . 0.9300 ?
    C16 C17 . 1.395(9) ?
    C16 C21 . 1.423(9) ?
    C17 C18 . 1.368(10) ?
    C17 H17 . 0.9300 ?
    C18 C19 . 1.387(12) ?
    C18 H18 . 0.9300 ?
    C19 C20 . 1.331(12) ?
    C19 H19 . 0.9300 ?
    C20 C21 . 1.404(11) ?
    C20 H20 . 0.9300 ?
    C21 C22 . 1.374(10) ?
    C22 C23 . 1.357(10) ?
    C22 H22 . 0.9300 ?
    C23 C24 . 1.404(8) ?
    C23 H23 . 0.9300 ?
    C24 C25 . 1.452(9) ?
    C25 C26 . 1.389(8) ?
    C25 C30 . 1.405(9) ?
    C26 C27 . 1.386(8) ?
    C27 C28 . 1.371(8) ?
    C27 H27 . 0.9300 ?
    C28 C29 . 1.370(9) ?
    C28 H28 . 0.9300 ?
    C29 C30 . 1.356(10) ?
    C29 H29 . 0.9300 ?
    C30 H30 . 0.9300 ?
    C31 C32 . 1.376(9) ?
    C31 H31 . 0.9300 ?
    C32 C33 . 1.369(9) ?
    C32 H32 . 0.9300 ?
    C33 C34 . 1.366(9) ?
    C33 H33 . 0.9300 ?
    C34 C35 . 1.370(8) ?
    C34 H34 . 0.9300 ?
    C35 H35 . 0.9300 ?
loop_
    _geom_angle_atom_site_label_1
    _geom_angle_atom_site_label_2
    _geom_angle_atom_site_label_3
    _geom_angle_site_symmetry_1
    _geom_angle_site_symmetry_3
    _geom_angle
    _geom_angle_publ_flag
    C11 Ir1 C26 . . 87.3(2) y
    C11 Ir1 N1 . . 80.0(2) y
    C26 Ir1 N1 . . 93.3(2) y
    C11 Ir1 N2 . . 94.9(2) y
    C26 Ir1 N2 . . 80.0(2) y
    N1 Ir1 N2 . . 171.7(2) y
    C11 Ir1 N3 . . 173.07(19) y
    C26 Ir1 N3 . . 87.8(2) y
    N1 Ir1 N3 . . 105.16(18) y
    N2 Ir1 N3 . . 79.48(17) y
    C11 Ir1 Cl1 . . 96.67(17) y
    C26 Ir1 Cl1 . . 174.02(16) y
    N1 Ir1 Cl1 . . 83.02(14) y
    N2 Ir1 Cl1 . . 104.10(14) y
    N3 Ir1 Cl1 . . 88.68(13) y
    C9 N1 C1 . . 118.3(5) ?
    C9 N1 Ir1 . . 113.8(4) ?
    C1 N1 Ir1 . . 127.9(4) ?
    C24 N2 C16 . . 118.8(5) ?
    C24 N2 Ir1 . . 112.8(4) ?
    C16 N2 Ir1 . . 127.7(4) ?
    C35 N3 C31 . . 117.0(5) ?
    C35 N3 Ir1 . . 121.9(4) ?
    C31 N3 Ir1 . . 120.1(4) ?
    N1 C1 C6 . . 120.4(6) ?
    N1 C1 C2 . . 120.8(6) ?
    C6 C1 C2 . . 118.8(6) ?
    C3 C2 C1 . . 120.2(7) ?
    C3 C2 H2 . . 119.9 ?
    C1 C2 H2 . . 119.9 ?
    C2 C3 C4 . . 121.5(7) ?
    C2 C3 H3 . . 119.3 ?
    C4 C3 H3 . . 119.3 ?
    C5 C4 C3 . . 119.0(6) ?
    C5 C4 H4 . . 120.5 ?
    C3 C4 H4 . . 120.5 ?
    C4 C5 C6 . . 121.7(7) ?
    C4 C5 H5 . . 119.1 ?
    C6 C5 H5 . . 119.1 ?
    C7 C6 C1 . . 119.2(6) ?
    C7 C6 C5 . . 122.0(6) ?
    C1 C6 C5 . . 118.8(7) ?
    C8 C7 C6 . . 119.9(6) ?
    C8 C7 H7 . . 120.1 ?
    C6 C7 H7 . . 120.1 ?
    C7 C8 C9 . . 120.0(7) ?
    C7 C8 H8 . . 120.0 ?
    C9 C8 H8 . . 120.0 ?
    N1 C9 C8 . . 122.1(6) ?
    N1 C9 C10 . . 115.0(5) ?
    C8 C9 C10 . . 122.9(6) ?
    C15 C10 C11 . . 121.5(6) ?
    C15 C10 C9 . . 123.3(6) ?
    C11 C10 C9 . . 115.2(5) ?
    C12 C11 C10 . . 117.0(6) ?
    C12 C11 Ir1 . . 127.9(5) ?
    C10 C11 Ir1 . . 114.9(4) ?
    C13 C12 C11 . . 121.9(6) ?
    C13 C12 H12 . . 119.1 ?
    C11 C12 H12 . . 119.1 ?
    C14 C13 C12 . . 119.6(6) ?
    C14 C13 H13 . . 120.2 ?
    C12 C13 H13 . . 120.2 ?
    C13 C14 C15 . . 120.6(7) ?
    C13 C14 H14 . . 119.7 ?
    C15 C14 H14 . . 119.7 ?
    C14 C15 C10 . . 119.4(7) ?
    C14 C15 H15 . . 120.3 ?
    C10 C15 H15 . . 120.3 ?
    N2 C16 C17 . . 120.7(6) ?
    N2 C16 C21 . . 120.6(6) ?
    C17 C16 C21 . . 118.7(7) ?
    C18 C17 C16 . . 120.6(8) ?
    C18 C17 H17 . . 119.7 ?
    C16 C17 H17 . . 119.7 ?
    C17 C18 C19 . . 119.9(9) ?
    C17 C18 H18 . . 120.0 ?
    C19 C18 H18 . . 120.0 ?
    C20 C19 C18 . . 121.2(9) ?
    C20 C19 H19 . . 119.4 ?
    C18 C19 H19 . . 119.4 ?
    C19 C20 C21 . . 121.0(9) ?
    C19 C20 H20 . . 119.5 ?
    C21 C20 H20 . . 119.5 ?
    C22 C21 C20 . . 123.7(8) ?
    C22 C21 C16 . . 117.9(7) ?
    C20 C21 C16 . . 118.3(8) ?
    C23 C22 C21 . . 120.6(7) ?
    C23 C22 H22 . . 119.7 ?
    C21 C22 H22 . . 119.7 ?
    C22 C23 C24 . . 120.2(7) ?
    C22 C23 H23 . . 119.9 ?
    C24 C23 H23 . . 119.9 ?
    N2 C24 C23 . . 120.9(7) ?
    N2 C24 C25 . . 115.2(5) ?
    C23 C24 C25 . . 123.8(6) ?
    C26 C25 C30 . . 121.6(7) ?
    C26 C25 C24 . . 115.5(6) ?
    C30 C25 C24 . . 123.0(6) ?
    C27 C26 C25 . . 116.3(6) ?
    C27 C26 Ir1 . . 128.8(5) ?
    C25 C26 Ir1 . . 114.7(5) ?
    C28 C27 C26 . . 122.1(7) ?
    C28 C27 H27 . . 118.9 ?
    C26 C27 H27 . . 118.9 ?
    C29 C28 C27 . . 120.4(7) ?
    C29 C28 H28 . . 119.8 ?
    C27 C28 H28 . . 119.8 ?
    C30 C29 C28 . . 119.9(7) ?
    C30 C29 H29 . . 120.1 ?
    C28 C29 H29 . . 120.1 ?
    C29 C30 C25 . . 119.6(7) ?
    C29 C30 H30 . . 120.2 ?
    C25 C30 H30 . . 120.2 ?
    N3 C31 C32 . . 121.7(6) ?
    N3 C31 H31 . . 119.2 ?
    C32 C31 H31 . . 119.2 ?
    C33 C32 C31 . . 119.9(7) ?
    C33 C32 H32 . . 120.1 ?
    C31 C32 H32 . . 120.1 ?
    C34 C33 C32 . . 119.0(7) ?
    C34 C33 H33 . . 120.5 ?
    C32 C33 H33 . . 120.5 ?
    C33 C34 C35 . . 118.4(7) ?
    C33 C34 H34 . . 120.8 ?
    C35 C34 H34 . . 120.8 ?
    N3 C35 C34 . . 124.0(6) ?
    N3 C35 H35 . . 118.0 ?
    C34 C35 H35 . . 118.0 ?
loop_
    _geom_torsion_atom_site_label_1
    _geom_torsion_atom_site_label_2
    _geom_torsion_atom_site_label_3
    _geom_torsion_atom_site_label_4
    _geom_torsion_site_symmetry_1
    _geom_torsion_site_symmetry_2
    _geom_torsion_site_symmetry_3
    _geom_torsion_site_symmetry_4
    _geom_torsion
    _geom_torsion_publ_flag
    C11 Ir1 N1 C9 . . . . 9.3(4) ?
    C26 Ir1 N1 C9 . . . . -77.3(4) ?
    N3 Ir1 N1 C9 . . . . -165.9(4) ?
    Cl1 Ir1 N1 C9 . . . . 107.4(4) ?
    C11 Ir1 N1 C1 . . . . -173.1(5) ?
    C26 Ir1 N1 C1 . . . . 100.3(5) ?
    N3 Ir1 N1 C1 . . . . 11.7(5) ?
    Cl1 Ir1 N1 C1 . . . . -75.0(5) ?
    C11 Ir1 N2 C24 . . . . -98.7(4) ?
    C26 Ir1 N2 C24 . . . . -12.3(4) ?
    N3 Ir1 N2 C24 . . . . 77.2(4) ?
    Cl1 Ir1 N2 C24 . . . . 163.2(4) ?
    C11 Ir1 N2 C16 . . . . 90.6(5) ?
    C26 Ir1 N2 C16 . . . . 176.9(5) ?
    N3 Ir1 N2 C16 . . . . -93.5(5) ?
    Cl1 Ir1 N2 C16 . . . . -7.5(5) ?
    C26 Ir1 N3 C35 . . . . -24.1(4) ?
    N1 Ir1 N3 C35 . . . . 68.6(4) ?
    N2 Ir1 N3 C35 . . . . -104.4(4) ?
    Cl1 Ir1 N3 C35 . . . . 151.0(4) ?
    C26 Ir1 N3 C31 . . . . 144.4(5) ?
    N1 Ir1 N3 C31 . . . . -122.9(4) ?
    N2 Ir1 N3 C31 . . . . 64.1(4) ?
    Cl1 Ir1 N3 C31 . . . . -40.5(4) ?
    C9 N1 C1 C6 . . . . 4.5(8) ?
    Ir1 N1 C1 C6 . . . . -173.0(4) ?
    C9 N1 C1 C2 . . . . -174.3(6) ?
    Ir1 N1 C1 C2 . . . . 8.1(8) ?
    N1 C1 C2 C3 . . . . -179.2(6) ?
    C6 C1 C2 C3 . . . . 1.9(10) ?
    C1 C2 C3 C4 . . . . 0.0(11) ?
    C2 C3 C4 C5 . . . . -2.6(11) ?
    C3 C4 C5 C6 . . . . 3.1(11) ?
    N1 C1 C6 C7 . . . . -1.4(9) ?
    C2 C1 C6 C7 . . . . 177.5(6) ?
    N1 C1 C6 C5 . . . . 179.7(6) ?
    C2 C1 C6 C5 . . . . -1.4(9) ?
    C4 C5 C6 C7 . . . . -180.0(7) ?
    C4 C5 C6 C1 . . . . -1.1(10) ?
    C1 C6 C7 C8 . . . . -1.1(10) ?
    C5 C6 C7 C8 . . . . 177.7(6) ?
    C6 C7 C8 C9 . . . . 0.6(10) ?
    C1 N1 C9 C8 . . . . -5.2(9) ?
    Ir1 N1 C9 C8 . . . . 172.7(5) ?
    C1 N1 C9 C10 . . . . 174.1(5) ?
    Ir1 N1 C9 C10 . . . . -8.0(6) ?
    C7 C8 C9 N1 . . . . 2.7(10) ?
    C7 C8 C9 C10 . . . . -176.5(6) ?
    N1 C9 C10 C15 . . . . -177.8(6) ?
    C8 C9 C10 C15 . . . . 1.5(10) ?
    N1 C9 C10 C11 . . . . 0.8(8) ?
    C8 C9 C10 C11 . . . . -179.9(6) ?
    C15 C10 C11 C12 . . . . 1.9(9) ?
    C9 C10 C11 C12 . . . . -176.7(5) ?
    C15 C10 C11 Ir1 . . . . -174.1(5) ?
    C9 C10 C11 Ir1 . . . . 7.3(7) ?
    C26 Ir1 C11 C12 . . . . -90.5(6) ?
    N1 Ir1 C11 C12 . . . . 175.7(6) ?
    N2 Ir1 C11 C12 . . . . -10.8(6) ?
    Cl1 Ir1 C11 C12 . . . . 94.1(5) ?
    C26 Ir1 C11 C10 . . . . 85.0(5) ?
    N1 Ir1 C11 C10 . . . . -8.8(4) ?
    N2 Ir1 C11 C10 . . . . 164.7(4) ?
    Cl1 Ir1 C11 C10 . . . . -90.5(4) ?
    C10 C11 C12 C13 . . . . -1.9(9) ?
    Ir1 C11 C12 C13 . . . . 173.5(5) ?
    C11 C12 C13 C14 . . . . 0.1(10) ?
    C12 C13 C14 C15 . . . . 1.7(10) ?
    C13 C14 C15 C10 . . . . -1.7(11) ?
    C11 C10 C15 C14 . . . . -0.1(10) ?
    C9 C10 C15 C14 . . . . 178.4(6) ?
    C24 N2 C16 C17 . . . . 167.2(6) ?
    Ir1 N2 C16 C17 . . . . -22.6(9) ?
    C24 N2 C16 C21 . . . . -11.0(9) ?
    Ir1 N2 C16 C21 . . . . 159.2(5) ?
    N2 C16 C17 C18 . . . . 179.1(7) ?
    C21 C16 C17 C18 . . . . -2.6(11) ?
    C16 C17 C18 C19 . . . . -2.4(12) ?
    C17 C18 C19 C20 . . . . 5.5(15) ?
    C18 C19 C20 C21 . . . . -3.4(16) ?
    C19 C20 C21 C22 . . . . 175.4(9) ?
    C19 C20 C21 C16 . . . . -1.8(13) ?
    N2 C16 C21 C22 . . . . 5.6(10) ?
    C17 C16 C21 C22 . . . . -172.7(7) ?
    N2 C16 C21 C20 . . . . -177.0(7) ?
    C17 C16 C21 C20 . . . . 4.7(10) ?
    C20 C21 C22 C23 . . . . -174.1(8) ?
    C16 C21 C22 C23 . . . . 3.1(12) ?
    C21 C22 C23 C24 . . . . -6.3(13) ?
    C16 N2 C24 C23 . . . . 7.9(9) ?
    Ir1 N2 C24 C23 . . . . -163.8(5) ?
    C16 N2 C24 C25 . . . . -174.1(5) ?
    Ir1 N2 C24 C25 . . . . 14.2(6) ?
    C22 C23 C24 N2 . . . . 0.7(11) ?
    C22 C23 C24 C25 . . . . -177.1(7) ?
    N2 C24 C25 C26 . . . . -7.9(8) ?
    C23 C24 C25 C26 . . . . 170.0(6) ?
    N2 C24 C25 C30 . . . . 171.9(6) ?
    C23 C24 C25 C30 . . . . -10.2(10) ?
    C30 C25 C26 C27 . . . . 1.7(9) ?
    C24 C25 C26 C27 . . . . -178.5(5) ?
    C30 C25 C26 Ir1 . . . . 177.2(5) ?
    C24 C25 C26 Ir1 . . . . -3.0(7) ?
    C11 Ir1 C26 C27 . . . . -81.6(6) ?
    N1 Ir1 C26 C27 . . . . -1.8(6) ?
    N2 Ir1 C26 C27 . . . . -177.1(6) ?
    N3 Ir1 C26 C27 . . . . 103.2(5) ?
    N1 Ir1 C26 C25 . . . . -176.8(4) ?
    N2 Ir1 C26 C25 . . . . 8.0(4) ?
    N3 Ir1 C26 C25 . . . . -71.7(4) ?
    C25 C26 C27 C28 . . . . 0.4(9) ?
    Ir1 C26 C27 C28 . . . . -174.5(5) ?
    C26 C27 C28 C29 . . . . -2.3(10) ?
    C27 C28 C29 C30 . . . . 2.2(11) ?
    C28 C29 C30 C25 . . . . -0.2(11) ?
    C26 C25 C30 C29 . . . . -1.8(10) ?
    C24 C25 C30 C29 . . . . 178.5(6) ?
    C35 N3 C31 C32 . . . . 1.1(9) ?
    Ir1 N3 C31 C32 . . . . -167.9(5) ?
    N3 C31 C32 C33 . . . . -0.5(10) ?
    C31 C32 C33 C34 . . . . 0.5(11) ?
    C32 C33 C34 C35 . . . . -1.1(11) ?
    C31 N3 C35 C34 . . . . -1.8(9) ?
    Ir1 N3 C35 C34 . . . . 167.0(5) ?
    C33 C34 C35 N3 . . . . 1.9(10) ?
