# Supplementary material for: Chlorido(pyridine-κN)bis­[2-(quinolin-2-yl)phenyl-κ2 C 1,N]iridium(III) mono­hydrate
Source: Acta Crystallogr Sect E Struct Rep Online. 2008 Aug 30;64(Pt 9):m1205. doi: 10.1107/S1600536808025452 (PMC2960588; doi:10.1107/S1600536808025452)
Supplement: Supplementary file 2 [file e-64-m1205-Isup2.hkl]

# 
# h,k,l, Fc-squared, Fo-squared, sigma(Fo-squared) and status flag 
# 
data_I
_shelx_title ' 080407A in P2(1)/n' 
_shelx_refln_list_code          4 
_shelx_F_calc_maximum      447.67 
_exptl_crystal_F_000      1440.00 
_reflns_d_resolution_high  0.8393 
 
loop_ 
 _symmetry_equiv_pos_as_xyz 
 'x, y, z' 
 '-x+1/2, y+1/2, -z+1/2' 
 '-x, -y, -z' 
 'x-1/2, -y-1/2, z-1/2' 
 
_cell_length_a     9.8949 
_cell_length_b    17.6527 
_cell_length_c    16.4243 
_cell_angle_alpha  90.000 
_cell_angle_beta   98.545 
_cell_angle_gamma  90.000 
 
_shelx_F_squared_multiplier     1.000 
 
loop_ 
 _refln_index_h 
 _refln_index_k 
 _refln_index_l 
 _refln_F_squared_calc 
 _refln_F_squared_meas 
 _refln_F_squared_sigma 
 _refln_observed_status 
   2   0   0      135.26      139.34     62.45 o 
   4   0   0    18286.46    17602.05    399.10 o 
   6   0   0    18789.24    18448.50    539.77 o 
   8   0   0       70.34      266.48    240.24 o 
  10   0   0     7083.27     7985.96    604.56 o 
   1   1   0      644.52      600.77     54.01 o 
   2   1   0    46119.94    47041.38    746.25 o 
   3   1   0     3013.98     3399.36    110.78 o 
   4   1   0     9477.81     9685.28    268.49 o 
   5   1   0     1314.34     1216.44    113.13 o 
   6   1   0     2652.87     2622.32    124.74 o 
   7   1   0       41.07       93.89    194.21 o 
   8   1   0     8366.76     8036.62    396.69 o 
   9   1   0       41.08       38.92    177.55 o 
  10   1   0       75.01      174.15    248.18 o 
  11   1   0        0.53     -275.14    183.43 o 
   0   2   0   116907.56   121027.18   2940.60 o 
   1   2   0     5096.66     5381.90    136.02 o 
   2   2   0    13499.20    13453.50    211.39 o 
   3   2   0       44.57      -52.09     47.70 o 
   4   2   0    33558.00    34995.14    502.35 o 
   5   2   0     1605.16     1972.33     92.02 o 
   6   2   0    20204.68    19428.68    343.80 o 
   7   2   0       82.13      163.80    119.33 o 
   8   2   0       12.77     -238.54    159.03 o 
   9   2   0        3.34       22.56    174.20 o 
  10   2   0     5538.49     5719.50    462.37 o 
  11   2   0        5.27      -80.44    210.22 o 
   1   3   0     3464.86     3985.48    100.29 o 
   2   3   0    50134.77    47349.76    614.95 o 
   3   3   0      581.48      735.97     67.68 o 
   4   3   0    14442.18    14362.03    263.73 o 
   5   3   0     5808.82     5856.71    172.65 o 
   6   3   0     6930.11     6625.38    236.85 o 
   7   3   0      155.86       10.10    113.95 o 
   8   3   0     9283.07     9505.74    432.77 o 
   9   3   0       55.40       76.63    164.16 o 
  10   3   0        4.17       46.43    188.76 o 
  11   3   0      103.97      138.89    242.48 o 
   0   4   0   115804.16   116590.06   1999.70 o 
   1   4   0     2636.92     2996.63     87.42 o 
   2   4   0     7176.44     7484.49    157.32 o 
   3   4   0     2425.95     2409.34     99.78 o 
   4   4   0    28638.61    27336.42    423.19 o 
   5   4   0        6.81        5.24     70.03 o 
   6   4   0    15257.63    15428.93    325.15 o 
   7   4   0      979.19      862.49    253.30 o 
   8   4   0       31.46       56.70    137.54 o 
   9   4   0      442.95       16.27    265.26 o 
  10   4   0     5382.20     5486.41    439.08 o 
  11   4   0        3.71      -52.09    243.69 o 
   1   5   0     1801.77     1961.43     64.34 o 
   2   5   0    16525.42    16930.41    274.42 o 
   3   5   0      119.66      152.60     57.52 o 
   4   5   0    24067.99    23989.54    392.34 o 
   5   5   0     6338.85     6192.82    190.98 o 
   6   5   0    14659.92    14717.04    320.17 o 
   7   5   0        7.20     -147.78    178.72 o 
   8   5   0     7464.60     7243.74    296.71 o 
   9   5   0      569.85      712.29    206.10 o 
  10   5   0       48.92      230.44    244.82 o 
  11   5   0      473.54      640.52    247.47 o 
   0   6   0    37560.36    37699.89    574.22 o 
   1   6   0     2041.48     2074.83     75.34 o 
   2   6   0    12222.06    12971.13    201.13 o 
   3   6   0     7074.37     6600.85    167.72 o 
   4   6   0    24561.66    24518.68    405.90 o 
   5   6   0      180.09      287.50     88.67 o 
   6   6   0    16426.12    16220.99    344.15 o 
   7   6   0     1254.81     1680.38    171.57 o 
   8   6   0       17.35      134.08    179.52 o 
   9   6   0     1050.75      939.62    215.53 o 
  10   6   0     2899.10     3064.52    393.21 o 
  11   6   0      121.61        0.44    209.17 o 
   1   7   0     6473.88     6722.49    120.21 o 
   2   7   0    49181.30    50444.15    603.12 o 
   3   7   0      201.90      251.21     68.39 o 
   4   7   0    14831.60    14917.15    346.78 o 
   5   7   0     5086.30     5187.69    185.98 o 
   6   7   0    11136.17    10691.17    280.69 o 
   7   7   0       16.64      -14.23    115.83 o 
   8   7   0     6677.18     6588.73    298.67 o 
   9   7   0     1067.68      970.30    184.53 o 
  10   7   0      110.34      -22.63    331.07 o 
   0   8   0    26490.02    26847.00    451.89 o 
   1   8   0     7052.53     7491.08    135.26 o 
   2   8   0      902.68      887.43     55.61 o 
   3   8   0     1725.09     1656.44    103.65 o 
   4   8   0    17385.11    17528.61    335.89 o 
   5   8   0       10.37     -129.43     86.29 o 
   6   8   0    12499.01    12371.06    374.93 o 
   7   8   0     1588.98     1673.49    156.24 o 
   8   8   0      132.94      227.30    151.05 o 
   9   8   0     1294.47     1369.94    204.32 o 
  10   8   0     2543.86     3301.97    331.77 o 
   1   9   0     5021.68     5370.43    119.29 o 
   2   9   0    10538.17    10270.53    159.84 o 
   3   9   0      400.40      282.68     77.53 o 
   4   9   0    10459.69    10669.53    255.11 o 
   5   9   0     4227.88     4129.51    180.97 o 
   6   9   0     5094.62     5455.26    218.98 o 
   7   9   0      557.43      439.03    128.61 o 
   8   9   0     3641.69     3858.48    250.87 o 
   9   9   0      805.17      996.24    195.37 o 
  10   9   0      271.34      345.38    221.36 o 
   0  10   0    14770.71    14225.52    305.19 o 
   1  10   0    22607.02    22298.04    295.16 o 
   2  10   0     3531.79     3432.23     99.90 o 
   3  10   0     5277.72     5239.65    242.27 o 
   4  10   0    10864.49    10912.38    345.05 o 
   5  10   0        7.83       75.18    103.23 o 
   6  10   0     5059.77     5227.37    221.04 o 
   7  10   0     2117.28     2307.50    201.37 o 
   8  10   0      963.72      626.18    167.55 o 
   9  10   0     1899.97     1697.64    253.82 o 
  10  10   0     2422.43     2814.95    267.29 o 
   1  11   0     4495.01     4267.10    124.31 o 
   2  11   0    15005.25    14460.31    229.02 o 
   3  11   0     1435.80     1424.69    139.54 o 
   4  11   0     4137.38     4185.19    207.02 o 
   5  11   0     3814.41     3927.78    187.27 o 
   6  11   0     1732.81     1899.36    161.33 o 
   7  11   0     1875.34     2094.37    207.80 o 
   8  11   0     3443.64     3915.78    258.08 o 
   9  11   0     1036.25     1119.18    203.76 o 
   0  12   0    14222.52    14498.84    331.46 o 
   1  12   0     9139.02     8588.24    180.02 o 
   2  12   0      514.39      540.29     88.96 o 
   3  12   0     5268.98     4942.20    173.44 o 
   4  12   0     5461.85     5364.60    193.46 o 
   5  12   0        2.20     -147.71     98.47 o 
   6  12   0     4559.03     4737.51    282.13 o 
   7  12   0     2824.53     3005.40    199.86 o 
   8  12   0      243.71      257.92    253.55 o 
   9  12   0     1268.65     1399.72    215.55 o 
   1  13   0     7210.78     7293.00    175.09 o 
   2  13   0     9163.88     9267.91    222.43 o 
   3  13   0      649.68      464.50    122.02 o 
   4  13   0     2179.26     2420.36    148.42 o 
   5  13   0     6052.04     5728.73    183.27 o 
   6  13   0      247.40      534.26    131.82 o 
   7  13   0      718.91      765.14    148.23 o 
   8  13   0     3362.35     3616.42    385.81 o 
   9  13   0      901.57      924.78    456.28 o 
   0  14   0    11827.54    12272.51    328.69 o 
   1  14   0     4830.70     4476.10    165.66 o 
   2  14   0      123.00      166.84     96.12 o 
   3  14   0     6056.92     6053.52    236.09 o 
   4  14   0     1553.19     1636.60    138.46 o 
   5  14   0        1.97      -45.75    120.02 o 
   6  14   0     3148.50     3038.79    173.32 o 
   7  14   0     2655.22     2738.31    269.96 o 
   8  14   0       66.89      392.71    250.77 o 
   1  15   0     3972.10     4289.92    195.48 o 
   2  15   0     6504.04     6990.16    211.45 o 
   3  15   0      145.60       65.70    117.85 o 
   4  15   0     1612.74     1433.72    160.98 o 
   5  15   0     8463.17     9030.24    270.47 o 
   6  15   0      137.82     -232.71    155.14 o 
   7  15   0      571.59      298.35    195.77 o 
   8  15   0     1517.74     1141.26    291.52 o 
   0  16   0      986.50      908.13    188.34 o 
   1  16   0      751.46      858.77    115.75 o 
   2  16   0      189.06      -37.07     95.12 o 
   3  16   0     6696.79     6517.32    281.49 o 
   4  16   0     1265.14     1338.84    198.56 o 
   5  16   0      222.48      304.29    192.09 o 
   6  16   0      805.46      585.71    207.44 o 
   7  16   0     1869.35     2454.06    753.33 o 
   1  17   0     8371.04     8402.74    243.39 o 
   2  17   0     3091.45     3369.63    207.78 o 
   3  17   0       44.22      114.04    149.60 o 
   4  17   0      395.03       80.09    166.96 o 
   5  17   0     5818.84     6050.30    412.80 o 
   6  17   0      183.79      427.34    193.51 o 
   0  18   0     1612.81     1955.51    340.13 o 
   1  18   0     1499.33     1565.65    190.76 o 
   2  18   0      167.46     -114.29    146.01 o 
   3  18   0     6199.48     5941.27    332.76 o 
   4  18   0      554.12      541.88    300.21 o 
   5  18   0      129.15       30.47    178.11 o 
   6  18   0      505.01      242.46    196.80 o 
   1  19   0     3962.02     4844.74    320.66 o 
   2  19   0      793.05      670.08    302.48 o 
   3  19   0      105.69      130.90    194.31 o 
   4  19   0      748.79      811.18    214.62 o 
   5  19   0     4542.15     5181.69    335.06 o 
   0  20   0       91.61      265.26    288.04 o 
   1  20   0     1197.33     1657.11    366.57 o 
   2  20   0      247.77      462.18    326.08 o 
   3  20   0     3947.70     3269.74    308.81 o 
 -11   0   1     2586.39     2432.46    450.98 o 
  -9   0   1     5072.83     4568.34    462.77 o 
  -7   0   1     2772.75     2617.96    215.90 o 
  -5   0   1    27208.22    27318.96    598.57 o 
  -3   0   1     9852.88    10788.88    280.65 o 
  -1   0   1   157999.72   159852.19   3877.54 o 
   1   0   1   122454.18   126324.97   3063.46 o 
   3   0   1     6835.72     6784.53    347.64 o 
   5   0   1    26907.26    25930.20    454.31 o 
   7   0   1     2265.57     2653.58    337.27 o 
   9   0   1     5629.48     6461.55    519.12 o 
  11   0   1     2381.67     1983.99    441.44 o 
 -11   1   1      863.36     1426.91    359.05 o 
 -10   1   1        2.11      208.14    199.95 o 
  -9   1   1     5603.26     5488.69    340.75 o 
  -8   1   1      104.76      183.81    239.03 o 
  -7   1   1    16860.45    16462.03    399.05 o 
  -6   1   1      265.51      255.81     83.77 o 
  -5   1   1     3941.85     4252.59    157.50 o 
  -4   1   1     3288.99     3872.67    124.26 o 
  -3   1   1    24767.07    24224.30    504.79 o 
  -2   1   1        8.16      -11.35     44.46 o 
  -1   1   1    37084.51    40489.66    721.21 o 
   0   1   1     1024.65      997.08     41.34 o 
   1   1   1    56185.20    59267.52   1044.75 o 
   2   1   1     3289.99     3475.19    105.18 o 
   3   1   1    44926.36    43039.60    502.27 o 
   4   1   1       10.86      -65.07     43.38 o 
   5   1   1       62.90      168.35     53.11 o 
   6   1   1        8.15      -50.10     65.09 o 
   7   1   1    10301.47     9875.55    397.15 o 
   8   1   1       37.47       -8.86    157.64 o 
   9   1   1     4248.34     4476.60    328.28 o 
  10   1   1      120.40       -1.06    242.68 o 
  11   1   1     1040.81     1200.78    276.08 o 
 -11   2   1     2620.93     2414.39    300.86 o 
 -10   2   1       15.96     -218.76    174.62 o 
  -9   2   1     4465.90     3823.57    299.64 o 
  -8   2   1      500.36      369.05    179.63 o 
  -7   2   1     4009.28     3973.47    283.19 o 
  -6   2   1      281.35      160.01     82.11 o 
  -5   2   1    50119.95    49109.06    683.40 o 
  -4   2   1      293.60      454.90     75.88 o 
  -3   2   1     1590.58     1466.74     92.88 o 
  -2   2   1     1436.00     1455.27     71.84 o 
  -1   2   1    58074.97    61484.63   1422.19 o 
   0   2   1      525.82      466.21     33.48 o 
   1   2   1    29642.11    31083.64    576.46 o 
   2   2   1    28881.43    27350.38    530.44 o 
   3   2   1     7251.77     7116.25    154.78 o 
   4   2   1      132.59       15.62     51.38 o 
   5   2   1    22852.16    22267.83    598.34 o 
   6   2   1      486.14      390.68     91.27 o 
   7   2   1     2309.93     2298.71    170.46 o 
   8   2   1      211.23      133.21    171.68 o 
   9   2   1     5076.53     4663.87    330.81 o 
  10   2   1       29.43      412.59    276.05 o 
  11   2   1     2528.12     2326.66    316.49 o 
 -11   3   1      956.35      864.13    245.55 o 
 -10   3   1       17.77     -129.45    186.02 o 
  -9   3   1     5848.24     6257.66    357.69 o 
  -8   3   1      301.31       59.08    137.74 o 
  -7   3   1    18292.53    18170.26    435.38 o 
  -6   3   1      611.89      556.30     93.81 o 
  -5   3   1      414.97      267.12     72.47 o 
  -4   3   1     1954.83     1796.90    119.67 o 
  -3   3   1    35200.69    34552.20    486.64 o 
  -2   3   1     3904.48     4235.44    114.58 o 
  -1   3   1    34500.82    35053.23    452.81 o 
   0   3   1     5419.29     5396.19    136.72 o 
   1   3   1      346.66      366.35     45.16 o 
   2   3   1    15620.44    16159.18    253.34 o 
   3   3   1    33627.84    33132.82    465.95 o 
   4   3   1     2000.30     2077.10     98.75 o 
   5   3   1       87.61      227.24     74.08 o 
   6   3   1     2209.09     2340.15    135.90 o 
   7   3   1    12481.38    12932.06    309.45 o 
   8   3   1       12.06     -158.82    166.11 o 
   9   3   1     4028.38     4347.47    328.47 o 
  10   3   1       24.38     -253.67    169.11 o 
  11   3   1      934.31      566.01    247.69 o 
 -11   4   1     2912.81     2650.98    314.79 o 
 -10   4   1       66.14      262.00    201.22 o 
  -9   4   1     1882.29     2299.77    258.80 o 
  -8   4   1       23.33      -25.97    131.07 o 
  -7   4   1     1955.06     1942.11    285.32 o 
  -6   4   1     1223.51     1278.24    139.71 o 
  -5   4   1    36536.83    37295.47    548.11 o 
  -4   4   1     3546.44     3388.85    108.97 o 
  -3   4   1      655.12      686.22     68.06 o 
  -2   4   1      132.99       21.09     48.64 o 
  -1   4   1    43678.58    44506.79    713.79 o 
   0   4   1    10358.58    11107.21    156.32 o 
   1   4   1     2186.93     2292.45     82.86 o 
   2   4   1      355.35      285.33     56.33 o 
   3   4   1      491.60      505.27     63.42 o 
   4   4   1     2970.74     2810.46    117.60 o 
   5   4   1    39090.06    37924.75    569.97 o 
   6   4   1     1473.04     1556.78    131.45 o 
   7   4   1     1704.89     1672.29    144.46 o 
   8   4   1      679.22      941.75    205.70 o 
   9   4   1     5192.10     4851.28    340.55 o 
  10   4   1       59.47       30.71    207.86 o 
  11   4   1     2224.03     2140.90    311.12 o 
 -11   5   1      797.63      966.62    254.42 o 
 -10   5   1      899.56      688.52    220.87 o 
  -9   5   1     3654.41     3700.33    301.97 o 
  -8   5   1       30.01       58.27    137.48 o 
  -7   5   1    20354.36    19557.53    471.14 o 
  -6   5   1     2397.45     2551.45    171.51 o 
  -5   5   1      148.48      227.30     68.93 o 
  -4   5   1     2635.78     2787.13    102.67 o 
  -3   5   1    48866.86    48351.49    660.98 o 
  -2   5   1     3957.85     4397.21    163.60 o 
  -1   5   1    11065.38    10843.75    138.96 o 
   0   5   1    14056.94    14491.66    182.91 o 
   1   5   1    23641.48    23136.33    274.10 o 
   2   5   1     2396.42     2407.01     96.88 o 
   3   5   1    40911.93    39373.35    648.03 o 
   4   5   1     1220.61     1189.02    143.43 o 
   5   5   1       33.76       89.03     80.10 o 
   6   5   1     4380.29     4458.38    184.09 o 
   7   5   1    11623.68    11655.83    302.84 o 
   8   5   1       23.44     -148.18    125.37 o 
   9   5   1     2991.81     3202.82    298.26 o 
  10   5   1      203.02      174.38    209.57 o 
  11   5   1      442.02      544.44    323.75 o 
 -11   6   1     1902.55     1393.73    286.47 o 
 -10   6   1        1.65      -74.03    263.93 o 
  -9   6   1     1313.95     1677.13    204.07 o 
  -8   6   1       55.88      -50.41    133.61 o 
  -7   6   1     3085.32     3200.83    276.71 o 
  -6   6   1      593.68      610.53    191.80 o 
  -5   6   1    35442.00    33920.73    462.74 o 
  -4   6   1     1339.43     1396.43    102.08 o 
  -3   6   1     1256.67     1388.94    123.17 o 
  -2   6   1     3656.89     3631.19    127.70 o 
  -1   6   1    36651.49    37149.65    405.57 o 
   0   6   1    10007.97    10512.47    151.49 o 
   1   6   1    10642.21    10523.97    158.74 o 
   2   6   1     2274.17     2208.71     79.00 o 
   3   6   1     1964.44     2060.60    102.83 o 
   4   6   1     9573.19     9752.30    233.36 o 
   5   6   1    29134.37    27560.31    587.66 o 
   6   6   1     1437.70     1354.97    130.29 o 
   7   6   1     2506.28     2287.24    203.78 o 
   8   6   1     1414.80     1387.77    179.05 o 
   9   6   1     3632.35     3833.05    314.89 o 
  10   6   1       32.59      196.51    195.20 o 
  11   6   1     1262.00     1403.01    410.92 o 
 -11   7   1      276.40       95.94    208.59 o 
 -10   7   1      922.37     1047.92    241.41 o 
  -9   7   1     1648.58     2046.12    252.87 o 
  -8   7   1      332.79      322.06    148.45 o 
  -7   7   1     7977.52     8774.57    424.98 o 
  -6   7   1     3345.82     3327.91    197.12 o 
  -5   7   1       26.59      -46.67     85.87 o 
  -4   7   1     4756.20     4973.54    170.15 o 
  -3   7   1    48731.39    48966.34    682.69 o 
  -2   7   1     7975.54     8201.74    151.23 o 
  -1   7   1    14637.28    14948.88    201.05 o 
   0   7   1    11943.48    12020.49    171.49 o 
   1   7   1    24919.20    25357.45    280.65 o 
   2   7   1    13373.47    14282.44    240.04 o 
   3   7   1    32772.57    32046.87    489.07 o 
   4   7   1     4765.82     4635.38    161.25 o 
   5   7   1       39.99       -0.87     83.60 o 
   6   7   1     2958.96     2651.92    161.83 o 
   7   7   1    14919.41    14762.52    355.32 o 
   8   7   1      309.76      421.61    129.12 o 
   9   7   1     2326.34     2066.24    459.50 o 
  10   7   1      390.76      375.13    215.35 o 
 -10   8   1       31.00      131.03    198.81 o 
  -9   8   1      952.91      738.87    182.88 o 
  -8   8   1      586.22      748.69    161.42 o 
  -7   8   1     1498.40     1692.73    359.69 o 
  -6   8   1     1248.74     1333.64    133.47 o 
  -5   8   1    23611.59    22411.37    850.02 o 
  -4   8   1     1079.60      996.93    111.15 o 
  -3   8   1      168.86        8.64     50.09 o 
  -2   8   1     3812.60     3797.07    104.20 o 
  -1   8   1    30605.10    30014.80    353.38 o 
   0   8   1     4140.04     4268.02    105.35 o 
   1   8   1    16946.85    16403.75    223.60 o 
   2   8   1     7015.06     6599.61    137.44 o 
   3   8   1     1788.44     2283.31    373.04 o 
   4   8   1     2267.93     2320.38    127.25 o 
   5   8   1    24768.96    24734.80    444.67 o 
   6   8   1      842.06      989.69    125.87 o 
   7   8   1     1725.13     1990.65    164.02 o 
   8   8   1     1094.41      974.03    189.05 o 
   9   8   1     2529.03     2504.93    233.81 o 
  10   8   1        7.59      266.75    224.38 o 
 -10   9   1     1065.33      818.93    259.52 o 
  -9   9   1     2294.37     2542.12    388.97 o 
  -8   9   1        2.27      -82.32    133.31 o 
  -7   9   1     5236.35     5394.21    260.99 o 
  -6   9   1     4522.81     4520.96    205.93 o 
  -5   9   1      110.26       29.54     93.52 o 
  -4   9   1     2027.40     2018.09    128.31 o 
  -3   9   1    16734.24    16058.32    257.51 o 
  -2   9   1      108.12       76.46     47.12 o 
  -1   9   1     9374.57     9508.68    163.70 o 
   0   9   1    34131.60    34128.09    399.79 o 
   1   9   1    10031.22    10126.68    171.33 o 
   2   9   1     3603.24     3687.61     98.73 o 
   3   9   1    16730.79    16055.84    264.75 o 
   4   9   1     5769.31     5827.14    302.94 o 
   5   9   1        4.06       60.57    101.22 o 
   6   9   1     2296.62     2545.17    173.40 o 
   7   9   1     3599.94     3865.37    205.40 o 
   8   9   1       16.76     -177.49    119.22 o 
   9   9   1     1844.38     1749.42    217.63 o 
  10   9   1     1142.15     1218.13    361.18 o 
 -10  10   1        5.83      -74.44    242.99 o 
  -9  10   1     1569.64     1609.88    211.76 o 
  -8  10   1     1317.93     1217.64    186.92 o 
  -7  10   1      133.69        4.77    174.55 o 
  -6  10   1      690.00      681.67    128.08 o 
  -5  10   1    13240.21    12810.08    387.56 o 
  -4  10   1     1775.34     1889.08    144.01 o 
  -3  10   1      118.90       52.40     75.63 o 
  -2  10   1    12262.05    11821.45    196.60 o 
  -1  10   1    17746.59    17166.24    245.93 o 
   0  10   1       53.39      -12.14     51.85 o 
   1  10   1    14846.02    14983.24    271.52 o 
   2  10   1    12587.85    11822.27    183.89 o 
   3  10   1      207.13      186.37     66.16 o 
   4  10   1      935.80      783.14    136.40 o 
   5  10   1    16308.16    15794.09    350.77 o 
   6  10   1     1596.82     1740.14    170.98 o 
   7  10   1      209.14       91.38    132.73 o 
   8  10   1     2913.04     3022.37    206.10 o 
   9  10   1     1312.20     1190.76    213.86 o 
  10  10   1        7.66      223.93    316.12 o 
 -10  11   1     1455.57     1933.43    424.10 o 
  -9  11   1     1373.66     1623.69    219.65 o 
  -8  11   1      150.49     -131.28    140.10 o 
  -7  11   1     2445.99     2442.84    205.52 o 
  -6  11   1     5738.78     5674.31    270.85 o 
  -5  11   1      163.61      147.74    122.85 o 
  -4  11   1     2613.02     2641.18    171.31 o 
  -3  11   1    12376.15    12057.09    253.74 o 
  -2  11   1       29.51      -62.73     58.17 o 
  -1  11   1     3910.00     3876.95    121.82 o 
   0  11   1    18556.75    18626.98    268.10 o 
   1  11   1     8419.21     8279.35    242.76 o 
   2  11   1      438.47      415.19     83.75 o 
   3  11   1    15787.09    15800.37    262.73 o 
   4  11   1     6824.25     6494.68    310.90 o 
   5  11   1        0.54      -48.31    135.44 o 
   6  11   1     3733.35     3642.72    196.05 o 
   7  11   1     3008.41     3275.31    198.19 o 
   8  11   1        5.51        3.67    130.86 o 
   9  11   1     1064.43     1322.07    216.43 o 
  -9  12   1     1813.31     1716.74    379.96 o 
  -8  12   1     2465.29     2388.50    226.38 o 
  -7  12   1     1618.30     1530.13    209.25 o 
  -6  12   1     2380.22     2310.08    168.82 o 
  -5  12   1     5828.32     5892.29    270.06 o 
  -4  12   1     1904.91     2175.69    140.75 o 
  -3  12   1     1025.15      966.86    122.73 o 
  -2  12   1     9670.29     9784.20    193.60 o 
  -1  12   1    13135.95    12588.47    219.38 o 
   0  12   1       42.11      -15.43     69.11 o 
   1  12   1    11719.71    11749.13    211.96 o 
   2  12   1     9117.37    10138.24    449.40 o 
   3  12   1     1436.29     1559.11    105.61 o 
   4  12   1     1502.93     1564.87    135.25 o 
   5  12   1     6292.20     6488.59    243.57 o 
   6  12   1     1829.07     1579.29    155.58 o 
   7  12   1      884.30     1031.06    157.79 o 
   8  12   1     1984.68     2368.13    202.98 o 
   9  12   1      849.59      675.38    411.67 o 
  -9  13   1     1080.11     1239.89    297.41 o 
  -8  13   1       39.84      166.66    222.22 o 
  -7  13   1     1467.62     1904.56    456.65 o 
  -6  13   1     5893.80     6674.54    253.82 o 
  -5  13   1      734.16      951.87    154.73 o 
  -4  13   1     3810.10     4478.44    231.69 o 
  -3  13   1     5255.24     5321.12    207.83 o 
  -2  13   1       37.86      -76.49     79.42 o 
  -1  13   1     4354.68     4271.56    139.29 o 
   0  13   1    17052.97    16543.07    268.68 o 
   1  13   1     7177.74     6873.98    255.87 o 
   2  13   1      578.67      489.85     95.29 o 
   3  13   1     8155.81     7657.41    223.70 o 
   4  13   1     6968.11     6767.28    232.14 o 
   5  13   1        6.49       54.02     88.40 o 
   6  13   1     2245.53     2469.12    181.77 o 
   7  13   1     1951.71     2277.20    224.07 o 
   8  13   1       44.02      162.49    143.53 o 
   9  13   1     1108.44     1168.26    226.29 o 
  -8  14   1     2070.92     2367.68    329.07 o 
  -7  14   1     1041.59      679.67    242.00 o 
  -6  14   1     1473.85     1797.39    278.24 o 
  -5  14   1     2480.16     2670.79    228.51 o 
  -4  14   1     2368.02     2453.89    154.35 o 
  -3  14   1      187.95      -11.85    136.38 o 
  -2  14   1     8617.62     8757.39    223.79 o 
  -1  14   1     7058.39     7103.78    228.37 o 
   0  14   1        0.34      113.64     83.10 o 
   1  14   1     7708.60     7466.17    204.95 o 
   2  14   1     5547.86     5745.73    216.40 o 
   3  14   1      757.43      813.01    132.46 o 
   4  14   1     1439.32     1390.40    132.52 o 
   5  14   1     4182.90     4220.31    282.51 o 
   6  14   1     1577.45     1777.26    197.67 o 
   7  14   1      612.04      886.23    161.49 o 
   8  14   1     3075.33     3534.58    309.93 o 
  -8  15   1       49.99      271.47    260.09 o 
  -7  15   1      756.17      861.84    260.05 o 
  -6  15   1     5460.23     5234.32    385.67 o 
  -5  15   1      224.27      -30.41    152.02 o 
  -4  15   1     4490.76     4307.68    442.71 o 
  -3  15   1     2415.17     2440.18    208.49 o 
  -2  15   1      452.17      441.63    108.47 o 
  -1  15   1     3598.11     4064.02    168.92 o 
   0  15   1     7193.39     7405.25    212.54 o 
   1  15   1     4608.17     4799.53    178.20 o 
   2  15   1      770.55      797.99    202.16 o 
   3  15   1     4042.56     3950.89    202.85 o 
   4  15   1     4735.62     5030.88    203.83 o 
   5  15   1       17.58      -88.43    156.52 o 
   6  15   1     3157.28     3405.35    286.48 o 
   7  15   1      937.81      818.93    164.66 o 
   8  15   1       61.29      123.35    192.60 o 
  -7  16   1      342.85      439.91    425.76 o 
  -6  16   1     1359.01     1478.81    277.60 o 
  -5  16   1     1527.61     1366.79    200.54 o 
  -4  16   1     4139.58     4099.26    261.65 o 
  -3  16   1      118.59       83.34    149.06 o 
  -2  16   1     3936.64     3804.51    230.72 o 
  -1  16   1      714.73      770.49    128.14 o 
   0  16   1       42.12      128.25    108.65 o 
   1  16   1     3047.81     3082.19    156.10 o 
   2  16   1     3433.38     3512.41    163.55 o 
   3  16   1      704.18      621.98    140.90 o 
   4  16   1     3427.34     3403.44    208.49 o 
   5  16   1     1593.13     1745.96    159.36 o 
   6  16   1     1213.17     1140.68    218.96 o 
   7  16   1      289.81     -134.26    184.50 o 
  -6  17   1     1727.14     2173.76    517.78 o 
  -5  17   1       34.59      -63.80    216.26 o 
  -4  17   1     3254.60     3582.88    358.61 o 
  -3  17   1     2121.44     2106.35    216.09 o 
  -2  17   1     1886.72     2022.15    232.29 o 
  -1  17   1     1209.89     1041.55    166.91 o 
   0  17   1    13534.33    13464.73    391.94 o 
   1  17   1     1042.89     1042.71    187.65 o 
   2  17   1      450.37      472.35    137.48 o 
   3  17   1     1772.19     2142.59    197.76 o 
   4  17   1     4275.02     4363.99    478.19 o 
   5  17   1       63.93     -106.35    169.75 o 
   6  17   1     2555.52     2991.16    281.37 o 
  -6  18   1      947.71      779.31    283.53 o 
  -5  18   1      898.01     1592.68    293.85 o 
  -4  18   1     1857.97     1877.30    226.63 o 
  -3  18   1      198.53       62.83    162.84 o 
  -2  18   1     5734.46     6282.89    375.26 o 
  -1  18   1     1302.20     1162.13    256.99 o 
   0  18   1      244.29      363.94    176.79 o 
   1  18   1     1764.06     1898.94    243.41 o 
   2  18   1     3104.06     2750.20    270.30 o 
   3  18   1      338.68      348.94    191.23 o 
   4  18   1     3675.08     3659.82    278.16 o 
   5  18   1      897.13      863.42    219.24 o 
  -5  19   1       64.42       55.46    231.84 o 
  -4  19   1     3103.33     3767.51    362.62 o 
  -3  19   1      850.27      914.43    197.93 o 
  -2  19   1     1070.91     1297.48    443.98 o 
  -1  19   1      229.11      425.20    165.09 o 
   0  19   1     6367.23     6414.67    361.89 o 
   1  19   1      437.73      313.29    203.72 o 
   2  19   1      499.30      306.03    195.04 o 
   3  19   1      491.59      260.99    209.07 o 
   4  19   1     3123.48     3142.13    315.11 o 
  -3  20   1        1.04       22.78    233.31 o 
  -2  20   1     4030.36     4474.98    472.33 o 
  -1  20   1      223.78      468.50    210.43 o 
   0  20   1       10.43       37.81    197.51 o 
   1  20   1      445.62      270.34    286.41 o 
   2  20   1     3264.35     4586.04    497.56 o 
   3  20   1        1.11       -8.01    206.39 o 
   0  21   1     4086.50     5010.62    356.65 o 
  -8   0   2     1820.36     2020.20    334.42 o 
  -6   0   2    17247.20    15545.70    434.31 o 
  -4   0   2     3466.94     2756.97    195.38 o 
  -2   0   2     4297.69     4450.80    156.61 o 
   0   0   2   200409.83   203396.92   4950.57 o 
   2   0   2      213.54      151.55     79.13 o 
   4   0   2    73740.09    74889.45   1088.56 o 
   6   0   2     6740.19     7045.75    285.42 o 
   8   0   2       38.65     -236.37    218.67 o 
  10   0   2     5410.84     5611.47    546.79 o 
 -11   1   2        0.62      -52.94    195.05 o 
 -10   1   2      134.47      -22.50    183.68 o 
  -9   1   2        2.43     -234.96    156.64 o 
  -8   1   2    10070.41    10538.96    437.25 o 
  -7   1   2      171.15       65.99    252.46 o 
  -6   1   2     2485.56     2601.02    134.90 o 
  -5   1   2     1432.37     1403.61     99.87 o 
  -4   1   2    16534.81    16692.61    286.13 o 
  -3   1   2       78.15       30.96     57.90 o 
  -2   1   2    17361.60    16854.53    293.30 o 
  -1   1   2     3376.15     3807.19    101.63 o 
   0   1   2      766.79      995.70     43.75 o 
   1   1   2     3396.10     3264.79    137.10 o 
   2   1   2   180367.88   181081.31   2567.62 o 
   3   1   2     1122.33     1247.26     59.60 o 
   4   1   2    21682.81    22692.23    306.73 o 
   5   1   2        6.91      -33.40     44.02 o 
   6   1   2     7172.27     7287.64    287.76 o 
   7   1   2        0.55       37.20    130.17 o 
   8   1   2    11593.17    11215.39    452.75 o 
   9   1   2       39.65      131.52    173.07 o 
  10   1   2       79.23      -34.58    210.03 o 
  11   1   2        4.74     -280.67    187.11 o 
 -11   2   2        0.28      304.39    214.21 o 
 -10   2   2     6272.37     5586.39    366.63 o 
  -9   2   2       36.02     -225.42    159.98 o 
  -8   2   2     1139.77     1154.32    228.49 o 
  -7   2   2       41.31       48.93    122.38 o 
  -6   2   2    29119.34    29300.82    475.51 o 
  -5   2   2     1296.52     1467.74    101.79 o 
  -4   2   2    13710.37    14585.04    260.53 o 
  -3   2   2     3839.64     3520.19    118.02 o 
  -2   2   2      432.83      494.95     53.26 o 
  -1   2   2     3215.28     2809.92     72.32 o 
   0   2   2    73590.66    79656.47   1143.02 o 
   1   2   2     4708.75     5687.20    106.64 o 
   2   2   2    36607.26    36825.71    486.90 o 
   3   2   2     2433.11     2617.71     99.63 o 
   4   2   2    49496.67    48752.18    581.32 o 
   5   2   2       70.28      103.11     67.56 o 
   6   2   2     8646.71     8291.00    219.53 o 
   7   2   2      529.22      675.88    141.05 o 
   8   2   2      121.00      402.40    190.00 o 
   9   2   2       27.36     -236.21    171.98 o 
  10   2   2     4740.05     5585.13    779.70 o 
  11   2   2        1.47     -220.66    227.22 o 
 -11   3   2      131.29      161.38    285.20 o 
 -10   3   2      200.49     -252.86    168.57 o 
  -9   3   2       10.30       96.22    165.70 o 
  -8   3   2     9591.51     9595.26    334.43 o 
  -7   3   2       87.53       85.32    118.69 o 
  -6   3   2     3515.18     3060.94    147.31 o 
  -5   3   2      895.36      991.09    100.33 o 
  -4   3   2    16885.49    17281.58    298.80 o 
  -3   3   2     1039.04     1004.47     83.86 o 
  -2   3   2    30304.89    31382.82    497.16 o 
  -1   3   2     8909.73     9451.12    173.74 o 
   0   3   2        8.80        0.55     29.61 o 
   1   3   2     4033.15     4197.42     99.55 o 
   2   3   2    32293.47    31217.44    564.08 o 
   3   3   2       16.29        6.67     50.31 o 
   4   3   2    16409.29    16279.83    285.16 o 
   5   3   2      641.95      637.89     82.84 o 
   6   3   2     7943.63     7292.51    216.36 o 
   7   3   2        1.42       65.78    123.70 o 
   8   3   2    11259.89    10779.99    357.12 o 
   9   3   2      111.47      449.47    199.34 o 
  10   3   2        8.12      194.16    189.60 o 
  11   3   2        5.63      314.04    232.12 o 
 -11   4   2       11.46       34.48    198.72 o 
 -10   4   2     5770.24     5700.41    366.21 o 
  -9   4   2      511.31      596.25    199.45 o 
  -8   4   2        6.41      349.97    146.88 o 
  -7   4   2      653.74      404.10    135.80 o 
  -6   4   2    20523.34    20740.19    434.80 o 
  -5   4   2      381.35      439.96     81.19 o 
  -4   4   2    19650.14    19387.76    320.60 o 
  -3   4   2     8205.23     8773.74    229.00 o 
  -2   4   2     3477.16     3483.62    196.31 o 
  -1   4   2     4374.92     4966.86    104.88 o 
   0   4   2    65762.84    67086.63    745.47 o 
   1   4   2       48.52       -8.35     53.41 o 
   2   4   2     2712.74     2794.74    111.13 o 
   3   4   2     6525.79     6480.50    156.71 o 
   4   4   2    19640.80    18689.39    322.55 o 
   5   4   2      223.60      371.73     92.23 o 
   6   4   2    18077.15    17144.13    345.09 o 
   7   4   2     1770.79     1636.49    143.46 o 
   8   4   2      608.37      688.00    162.74 o 
   9   4   2        9.58     -114.08    167.18 o 
  10   4   2     4691.45     4731.00    447.11 o 
  11   4   2       60.57      164.99    261.71 o 
 -11   5   2      450.10      420.68    229.35 o 
 -10   5   2      213.72      112.35    189.94 o 
  -9   5   2       48.26     -149.78    153.25 o 
  -8   5   2     8664.16     9570.65    346.42 o 
  -7   5   2     1383.15     1067.86    153.14 o 
  -6   5   2     6915.41     6650.18    244.37 o 
  -5   5   2     4199.28     4195.18    224.40 o 
  -4   5   2    10153.88     9724.44    246.04 o 
  -3   5   2      904.14      874.60     82.74 o 
  -2   5   2    61916.38    60412.96    919.67 o 
  -1   5   2    15598.62    16186.55    247.12 o 
   0   5   2     9440.73    10357.12    162.44 o 
   1   5   2       43.49       18.77     34.39 o 
   2   5   2    20791.03    20587.11    324.24 o 
   3   5   2     3818.09     4204.35    164.71 o 
   4   5   2    17331.13    16771.39    314.86 o 
   5   5   2     3652.82     3506.17    148.11 o 
   6   5   2     7273.91     7455.61    230.80 o 
   7   5   2       81.19       12.05    106.64 o 
   8   5   2     9008.82     9218.32    287.79 o 
   9   5   2      430.86      703.77    210.24 o 
  10   5   2        5.27      153.58    210.80 o 
  11   5   2       89.74      210.74    229.14 o 
 -11   6   2      213.82       46.54    208.20 o 
 -10   6   2     3464.96     3753.35    529.60 o 
  -9   6   2     1208.26     1428.42    199.41 o 
  -8   6   2       79.85       56.71    131.49 o 
  -7   6   2      713.20      723.11    147.51 o 
  -6   6   2    17677.91    16913.52    406.43 o 
  -5   6   2      154.87      265.22     79.16 o 
  -4   6   2    22514.49    21135.84    415.92 o 
  -3   6   2     7389.27     7343.13    200.65 o 
  -2   6   2     5724.08     5698.99    140.93 o 
  -1   6   2     1593.80     1417.87     71.13 o 
   0   6   2    49657.07    49367.26    577.15 o 
   1   6   2     2466.54     2799.69     84.35 o 
   2   6   2     2426.02     2341.33    173.87 o 
   3   6   2      498.11      333.83     67.41 o 
   4   6   2    23332.98    23615.04    398.22 o 
   5   6   2      441.66      346.13     91.33 o 
   6   6   2    17629.38    17421.46    359.87 o 
   7   6   2     2005.68     1972.27    158.46 o 
   8   6   2     1026.44      830.07    140.15 o 
   9   6   2       78.55      201.09    187.69 o 
  10   6   2     3834.98     3356.09    330.86 o 
 -11   7   2      461.79      657.80    242.09 o 
 -10   7   2      370.02      524.20    211.17 o 
  -9   7   2      670.36      504.30    170.76 o 
  -8   7   2     3106.54     3689.95    338.78 o 
  -7   7   2      505.26      244.66    171.26 o 
  -6   7   2     2731.52     2709.97    501.32 o 
  -5   7   2     8121.92     7880.57    205.09 o 
  -4   7   2    14710.91    14230.35    326.06 o 
  -3   7   2       56.98      -53.43     58.19 o 
  -2   7   2    59153.12    59155.24    634.20 o 
  -1   7   2    15347.06    14953.57    204.84 o 
   0   7   2     7233.23     7419.89    132.93 o 
   1   7   2     5282.65     5018.99    133.27 o 
   2   7   2    13983.03    13632.77    234.07 o 
   3   7   2      117.08       42.58     63.62 o 
   4   7   2     8009.98     7582.29    208.99 o 
   5   7   2     4981.19     5060.36    192.15 o 
   6   7   2     7540.91     6826.40    230.21 o 
   7   7   2        6.07       75.09    113.55 o 
   8   7   2     8391.71     8193.55    281.54 o 
   9   7   2     1000.95      974.39    180.49 o 
  10   7   2        0.66      225.79    207.56 o 
 -10   8   2     2133.03     2559.34    251.02 o 
  -9   8   2      414.48      322.26    165.37 o 
  -8   8   2       81.34      -55.17    139.72 o 
  -7   8   2     5117.02     5543.06    438.91 o 
  -6   8   2     9352.18     9719.02    311.19 o 
  -5   8   2     1275.46     1525.97    152.25 o 
  -4   8   2    19050.73    18756.39    398.66 o 
  -3   8   2     1403.12     1158.59     94.68 o 
  -2   8   2     7527.59     7268.83    147.16 o 
  -1   8   2     7750.54     7661.09    140.99 o 
   0   8   2    46186.43    47205.54    521.06 o 
   1   8   2     4628.04     5321.64    299.66 o 
   2   8   2     2814.26     2842.15     96.01 o 
   3   8   2    10732.16    10526.34    195.14 o 
   4   8   2    14038.56    13023.38    312.43 o 
   5   8   2      271.34      343.56     96.61 o 
   6   8   2    12641.64    11977.84    320.55 o 
   7   8   2       74.07       40.64    113.68 o 
   8   8   2     1391.94     1607.27    315.19 o 
   9   8   2      773.58      425.43    287.22 o 
  10   8   2     2949.47     3554.22    355.13 o 
 -10   9   2      435.76      190.94    181.84 o 
  -9   9   2      604.55      509.68    174.74 o 
  -8   9   2     5075.96     5434.48    277.47 o 
  -7   9   2     1012.71      991.56    173.79 o 
  -6   9   2     2819.61     2874.71    195.44 o 
  -5   9   2     5050.48     5027.19    374.78 o 
  -4   9   2     5429.44     5804.83    189.75 o 
  -3   9   2      130.75      160.17     59.64 o 
  -2   9   2    26750.43    26825.31    408.69 o 
  -1   9   2     6679.62     7085.42    141.71 o 
   0   9   2        6.99       19.03     49.68 o 
   1   9   2    14986.97    14890.21    245.91 o 
   2   9   2    10281.37     9882.27    181.71 o 
   3   9   2     2969.64     3095.70    141.79 o 
   4   9   2     5107.74     5085.25    185.76 o 
   5   9   2     3313.62     3312.86    170.03 o 
   6   9   2     1715.57     1668.19    149.62 o 
   7   9   2      120.92      143.99    122.55 o 
   8   9   2     3856.31     3715.64    220.30 o 
   9   9   2     1458.75     1609.64    190.15 o 
  10   9   2        1.84       41.43    214.52 o 
 -10  10   2     1616.34      949.85    411.01 o 
  -9  10   2      545.77      154.24    162.89 o 
  -8  10   2       49.86      124.20    148.55 o 
  -7  10   2     2645.29     2908.47    209.82 o 
  -6  10   2     7876.15     8466.00    304.10 o 
  -5  10   2      541.10      589.52    126.94 o 
  -4  10   2     9302.42     8685.97    239.28 o 
  -3  10   2     7130.86     7181.76    160.16 o 
  -2  10   2     6383.35     6280.96    160.47 o 
  -1  10   2     6531.60     6699.62    145.89 o 
   0  10   2    20274.72    19616.49    273.06 o 
   1  10   2     3638.52     3715.14    116.48 o 
   2  10   2     8341.83     8759.65    178.30 o 
   3  10   2     7904.52     7549.76    155.75 o 
   4  10   2    11403.97    11888.87    284.49 o 
   5  10   2     1034.63      441.92    196.00 o 
   6  10   2     5261.75     5493.04    307.98 o 
   7  10   2     1528.39     1343.44    153.56 o 
   8  10   2      519.33      552.89    159.11 o 
   9  10   2      917.38      719.30    163.14 o 
  10  10   2     1689.08     1484.46    287.08 o 
 -10  11   2      285.60      552.33    269.69 o 
  -9  11   2      522.27      471.37    245.48 o 
  -8  11   2     2873.23     3037.03    233.18 o 
  -7  11   2     2052.68     2016.46    211.89 o 
  -6  11   2     2906.70     2662.66    196.17 o 
  -5  11   2     6303.62     6109.46    250.75 o 
  -4  11   2     6356.73     6202.57    182.19 o 
  -3  11   2       40.01       34.67    107.62 o 
  -2  11   2    14984.98    14891.52    262.33 o 
  -1  11   2     5153.79     5132.72    148.07 o 
   0  11   2        5.30      -55.27     58.17 o 
   1  11   2    12022.83    11946.05    284.33 o 
   2  11   2     8336.31     8727.98    184.90 o 
   3  11   2     4598.21     4649.71    145.14 o 
   4  11   2     3713.73     3644.54    194.78 o 
   5  11   2     5137.05     5555.27    255.06 o 
   6  11   2     2211.93     2417.62    175.06 o 
   7  11   2      308.31      257.64    133.42 o 
   8  11   2     2499.36     2559.23    205.45 o 
   9  11   2      881.80     1377.20    461.00 o 
  -9  12   2      903.99     1268.23    290.08 o 
  -8  12   2       50.76        1.35    203.91 o 
  -7  12   2     6000.06     7083.78    428.23 o 
  -6  12   2     7305.68     7355.12    297.11 o 
  -5  12   2      426.74      532.35    178.03 o 
  -4  12   2     3335.36     3219.48    154.03 o 
  -3  12   2     5589.38     5450.11    202.79 o 
  -2  12   2     2277.63     2432.35    122.06 o 
  -1  12   2     5949.26     5766.79    167.58 o 
   0  12   2    18773.54    19486.31    292.18 o 
   1  12   2     3368.66     3319.14    134.53 o 
   2  12   2      436.58      294.23     89.11 o 
   3  12   2    10575.63     9841.52    242.17 o 
   4  12   2     5562.61     5717.67    202.60 o 
   5  12   2      645.94      550.95    126.06 o 
   6  12   2     2478.48     2524.84    180.35 o 
   7  12   2     1326.61     1598.31    174.30 o 
   8  12   2       74.68     -121.22    133.48 o 
   9  12   2      877.15      967.76    180.72 o 
  -9  13   2      490.67      497.83    276.36 o 
  -8  13   2     3115.95     3554.21    359.49 o 
  -7  13   2      731.79     1138.20    449.05 o 
  -6  13   2      520.78      659.89    233.84 o 
  -5  13   2     6909.89     7709.30    409.54 o 
  -4  13   2     4295.49     4118.95    172.66 o 
  -3  13   2      749.15      610.67    168.04 o 
  -2  13   2     7962.49     7284.35    227.88 o 
  -1  13   2     8605.99     8758.42    196.41 o 
   0  13   2       42.14      101.33     74.78 o 
   1  13   2     2683.42     2789.40    135.96 o 
   2  13   2    10454.64    10552.90    341.40 o 
   3  13   2     1606.87     1482.45    135.75 o 
   4  13   2     1962.86     1940.02    145.42 o 
   5  13   2     5835.73     6065.01    281.69 o 
   6  13   2      693.74      747.72    140.64 o 
   7  13   2      276.69      369.65    140.72 o 
   8  13   2     2299.03     2107.55    204.80 o 
  -8  14   2       53.16      142.45    231.79 o 
  -7  14   2     3858.47     4387.93    992.98 o 
  -6  14   2     3690.25     4191.83    346.29 o 
  -5  14   2      378.62      763.42    214.73 o 
  -4  14   2      437.98      294.81    300.66 o 
  -3  14   2     7617.70     7816.91    314.95 o 
  -2  14   2     1340.70     1219.73    138.31 o 
  -1  14   2     4450.24     4501.15    152.16 o 
   0  14   2     7360.52     7400.72    190.29 o 
   1  14   2     3611.77     4100.61    165.53 o 
   2  14   2      540.43      507.58    104.15 o 
   3  14   2     7495.48     7375.58    260.56 o 
   4  14   2     4249.71     4273.62    187.07 o 
   5  14   2      102.80      -80.07    105.27 o 
   6  14   2     1951.87     2198.21    203.67 o 
   7  14   2     2531.58     2849.88    310.42 o 
   8  14   2       15.87      -25.88    147.31 o 
  -8  15   2     1652.96     1739.68    430.00 o 
  -7  15   2      442.07      601.97    340.63 o 
  -6  15   2      589.20      834.91    249.63 o 
  -5  15   2     7237.65     8210.40    441.39 o 
  -4  15   2     1500.19     1648.77    242.85 o 
  -3  15   2       63.55      -70.75    174.16 o 
  -2  15   2     3280.98     3048.11    210.74 o 
  -1  15   2     6352.79     6320.83    288.87 o 
   0  15   2       87.78      -60.92    112.77 o 
   1  15   2     2707.82     2683.72    148.58 o 
   2  15   2     6808.75     7180.76    303.51 o 
   3  15   2      841.05      661.38    138.24 o 
   4  15   2      715.52      916.23    141.95 o 
   5  15   2     4182.95     4176.73    202.13 o 
   6  15   2      652.42      736.30    139.36 o 
   7  15   2      462.37      396.68    156.82 o 
  -7  16   2     2245.94     2200.18    366.93 o 
  -6  16   2     1843.23     1494.05    288.61 o 
  -5  16   2      171.10      395.89    220.84 o 
  -4  16   2      979.31      947.01    220.55 o 
  -3  16   2     5771.46     5959.89    427.99 o 
  -2  16   2      340.62      556.31    194.50 o 
  -1  16   2     1919.86     1994.16    171.80 o 
   0  16   2     2581.79     3064.85    309.54 o 
   1  16   2     2476.33     2579.87    166.78 o 
   2  16   2      127.69      230.34    127.12 o 
   3  16   2     6055.07     5858.64    336.91 o 
   4  16   2     1899.72     1758.37    179.47 o 
   5  16   2      245.44       -7.34    119.19 o 
   6  16   2      793.92      730.90    144.35 o 
   7  16   2     2993.59     3079.98    207.58 o 
  -6  17   2      481.08      166.97    237.51 o 
  -5  17   2     2739.82     2802.27    321.31 o 
  -4  17   2      565.87      659.30    463.61 o 
  -3  17   2      502.80      570.98    216.54 o 
  -2  17   2     2480.67     2503.89    290.38 o 
  -1  17   2    13013.26    12761.56    388.37 o 
   0  17   2       53.74      176.90    139.85 o 
   1  17   2     1716.23     1843.79    234.39 o 
   2  17   2     2714.92     2743.62    302.51 o 
   3  17   2      555.61      497.46    153.85 o 
   4  17   2      141.45       12.78    141.73 o 
   5  17   2     5615.61     5751.20    287.50 o 
   6  17   2      212.22      152.17    189.81 o 
  -6  18   2      327.31      270.73    237.45 o 
  -5  18   2       19.52      -30.10    222.26 o 
  -4  18   2      861.61      973.49    257.71 o 
  -3  18   2     6026.17     6485.36    927.99 o 
  -2  18   2      317.73      396.51    213.67 o 
  -1  18   2      500.86     1302.97    311.34 o 
   0  18   2     1793.31     1703.91    195.92 o 
   1  18   2     2763.52     3249.55    222.67 o 
   2  18   2       17.85     -172.83    141.96 o 
   3  18   2     5365.69     5517.30    289.26 o 
   4  18   2      781.13     1002.16    238.91 o 
   5  18   2      134.26      -34.83    204.61 o 
  -5  19   2     3474.34     3449.32    367.80 o 
  -4  19   2      978.85      584.41    249.04 o 
  -3  19   2      379.26      261.92    218.68 o 
  -2  19   2      704.86      604.44    222.82 o 
  -1  19   2     8034.82     8998.90    444.36 o 
   0  19   2      372.28      371.17    163.68 o 
   1  19   2     2182.91     1807.41    262.04 o 
   2  19   2      420.77      360.09    196.27 o 
   3  19   2      327.68     -225.63    176.82 o 
   4  19   2      484.20      236.18    206.99 o 
  -3  20   2     4089.18     4630.41    382.90 o 
  -2  20   2      234.05      321.35    237.71 o 
  -1  20   2     1745.33     2282.48    290.04 o 
   0  20   2      563.99      538.48    285.10 o 
   1  20   2     1656.52     1623.92    382.24 o 
   2  20   2        7.73     -117.17    281.94 o 
   3  20   2     3350.72     3528.67    325.65 o 
 -11   0   3     2352.36     1882.69    402.58 o 
  -9   0   3     2944.76     3566.92    417.21 o 
  -7   0   3     2251.53     2197.86    217.18 o 
  -5   0   3    31110.23    31235.12   1113.91 o 
  -3   0   3     2634.48     2721.29    277.97 o 
  -1   0   3    95701.07   103346.37   1781.86 o 
   1   0   3    25413.66    27033.95    724.78 o 
   3   0   3    54668.32    56236.61   1020.41 o 
   5   0   3    31062.03    29166.16    753.08 o 
   7   0   3      295.36      246.77    148.50 o 
   9   0   3     4405.85     3901.54    445.89 o 
  11   0   3     2014.71     1835.09    434.11 o 
 -11   1   3      226.11      279.73    268.52 o 
 -10   1   3       31.67     -139.05    178.52 o 
  -9   1   3     2543.84     2390.08    253.12 o 
  -8   1   3        4.58     -194.79    129.86 o 
  -7   1   3    21523.79    20713.95    907.89 o 
  -6   1   3        2.35      -39.63     88.58 o 
  -5   1   3     4092.77     4229.33    154.70 o 
  -4   1   3      605.42      679.65     76.83 o 
  -3   1   3    53056.00    52990.65    704.03 o 
  -2   1   3       61.78      -23.29     55.85 o 
  -1   1   3    15308.04    16714.23    386.36 o 
   0   1   3     1045.86      874.84     42.92 o 
   1   1   3    26043.56    26021.04    402.52 o 
   2   1   3    14384.14    14304.56    263.84 o 
   3   1   3   117651.97   118915.63   1291.26 o 
   4   1   3      182.21      253.86     61.42 o 
   5   1   3       69.92       37.07     55.83 o 
   6   1   3      246.58       65.10     71.04 o 
   7   1   3     9674.57     9800.52    315.40 o 
   8   1   3        4.51       -0.27    207.69 o 
   9   1   3     2173.09     2124.31    268.25 o 
  10   1   3       12.15      -66.56    198.75 o 
  11   1   3      436.54      451.01    250.80 o 
 -11   2   3     3308.18     2242.30    295.83 o 
 -10   2   3       59.71      230.36    195.32 o 
  -9   2   3     2605.73     2458.57    251.61 o 
  -8   2   3       13.96     -174.60    129.92 o 
  -7   2   3     5204.04     4902.83    248.92 o 
  -6   2   3     2278.21     2023.31    171.42 o 
  -5   2   3    33229.64    32228.78    494.45 o 
  -4   2   3      266.43      207.05     98.63 o 
  -3   2   3       20.51       51.00     59.08 o 
  -2   2   3    11555.59    13191.14    299.42 o 
  -1   2   3   112654.83   115708.02   1647.42 o 
   0   2   3      282.62      493.61     37.49 o 
   1   2   3    42368.05    42088.75    623.03 o 
   2   2   3     6566.67     6018.20    140.96 o 
   3   2   3     5313.01     5206.69    145.75 o 
   4   2   3        3.68       -5.59     49.68 o 
   5   2   3    16048.95    15196.71    275.06 o 
   6   2   3      163.35       76.11     73.19 o 
   7   2   3     1519.33     1612.40    162.38 o 
   8   2   3      484.32      579.94    162.87 o 
   9   2   3     4398.85     4293.11    329.23 o 
  10   2   3       11.00      422.58    221.28 o 
  11   2   3     1788.40     1751.39    315.21 o 
 -11   3   3      655.49      888.34    241.74 o 
 -10   3   3      117.97     -157.83    173.02 o 
  -9   3   3     3379.80     3129.23    323.84 o 
  -8   3   3       16.98      -61.51    138.28 o 
  -7   3   3    16782.25    17261.52    422.69 o 
  -6   3   3       18.70      -44.73     88.73 o 
  -5   3   3     3212.46     3350.20    134.66 o 
  -4   3   3     1128.14     1024.53     84.09 o 
  -3   3   3    46831.51    45303.89    612.76 o 
  -2   3   3     4600.91     4561.78    132.96 o 
  -1   3   3    42272.35    42191.26    795.49 o 
   0   3   3    16023.32    17736.41    292.68 o 
   1   3   3    17510.21    19298.37    323.75 o 
   2   3   3      170.97      176.14     51.18 o 
   3   3   3    49859.39    49039.20    657.38 o 
   4   3   3     7962.87     8069.03    157.78 o 
   5   3   3        1.33      110.25     61.05 o 
   6   3   3      442.23      425.69     93.63 o 
   7   3   3    12063.70    12128.95    297.95 o 
   8   3   3      112.88       54.94    169.55 o 
   9   3   3     2434.25     2629.18    282.55 o 
  10   3   3       96.24      128.30    275.74 o 
  11   3   3      734.44      931.54    271.68 o 
 -11   4   3     2989.67     3312.23    330.82 o 
 -10   4   3      431.31      544.00    433.70 o 
  -9   4   3     1640.22     1376.52    187.08 o 
  -8   4   3      213.80      119.16    220.23 o 
  -7   4   3     4310.48     4093.44    216.00 o 
  -6   4   3      885.00     1093.74    115.26 o 
  -5   4   3    38012.04    37581.38    559.31 o 
  -4   4   3      542.44      822.75     76.29 o 
  -3   4   3     6675.55     6794.82    225.57 o 
  -2   4   3    14334.12    14083.28    282.66 o 
  -1   4   3    48906.13    49162.22    732.91 o 
   0   4   3     9751.74    11199.87    188.11 o 
   1   4   3    23926.09    24198.88    347.29 o 
   2   4   3       74.35       70.07     94.60 o 
   3   4   3     2155.59     1989.41     91.69 o 
   4   4   3     5230.10     4852.13    182.80 o 
   5   4   3    23253.16    22326.58    387.34 o 
   6   4   3       50.48        1.42     89.81 o 
   7   4   3     1962.66     1958.79    150.94 o 
   8   4   3     2005.45     2042.65    197.73 o 
   9   4   3     4875.45     4765.57    273.50 o 
  10   4   3       23.86       -5.22    253.76 o 
  11   4   3     1487.92     1593.46    310.20 o 
 -11   5   3      364.19      246.93    220.14 o 
 -10   5   3     1590.60     1656.99    269.54 o 
  -9   5   3     4568.54     3881.88    250.33 o 
  -8   5   3      257.39      375.15    149.84 o 
  -7   5   3    11661.46    11847.07    348.82 o 
  -6   5   3      849.72      980.03    113.90 o 
  -5   5   3      533.64      567.71    103.54 o 
  -4   5   3     2457.57     2466.71    166.19 o 
  -3   5   3    68141.80    68878.77   1043.01 o 
  -2   5   3     4466.71     4227.33    128.40 o 
  -1   5   3     6929.21     7530.73    168.89 o 
   0   5   3     3430.56     3156.95    102.69 o 
   1   5   3    22396.64    21498.56    246.72 o 
   2   5   3     4016.74     4326.36    125.96 o 
   3   5   3    25064.64    24977.40    526.12 o 
   4   5   3      130.19       89.97     65.42 o 
   5   5   3      218.71      340.12     86.44 o 
   6   5   3     4627.90     5132.85    198.18 o 
   7   5   3    12016.85    11371.63    364.69 o 
   8   5   3      359.17      210.02    141.76 o 
   9   5   3     1931.54     1912.19    212.98 o 
  10   5   3      449.89      406.74    369.31 o 
 -11   6   3     2321.18     2267.33    309.71 o 
 -10   6   3      149.75      -59.27    190.65 o 
  -9   6   3     1222.57     1052.69    185.63 o 
  -8   6   3      778.88      554.32    157.31 o 
  -7   6   3     3709.55     4201.21    253.29 o 
  -6   6   3      667.24      451.97    125.17 o 
  -5   6   3    22410.38    23145.07    393.06 o 
  -4   6   3      588.00      498.35     85.40 o 
  -3   6   3     5801.47     5849.78    202.93 o 
  -2   6   3     6023.91     5638.40    151.03 o 
  -1   6   3    57901.23    58786.87    756.15 o 
   0   6   3     3298.09     3377.50     98.38 o 
   1   6   3     8267.88     8377.81    143.98 o 
   2   6   3     1259.13     1185.37     63.48 o 
   3   6   3    13277.24    12982.08    254.82 o 
   4   6   3     2478.18     2531.55    177.40 o 
   5   6   3    19815.24    18405.85    352.73 o 
   6   6   3      561.01      375.13    103.88 o 
   7   6   3     1962.86     1863.21    155.45 o 
   8   6   3     1807.05     1983.01    167.46 o 
   9   6   3     4844.53     4796.05    281.27 o 
  10   6   3        0.03       75.46    206.19 o 
 -11   7   3      241.73      385.86    231.57 o 
 -10   7   3     1060.00      938.68    309.00 o 
  -9   7   3     2235.94     2527.29    226.70 o 
  -8   7   3      884.26      744.14    195.57 o 
  -7   7   3     6539.10     6754.03    284.89 o 
  -6   7   3     3437.63     3840.39    261.00 o 
  -5   7   3      340.66      428.59     87.23 o 
  -4   7   3     2529.51     2643.10    142.55 o 
  -3   7   3    45616.45    45256.06    732.71 o 
  -2   7   3      739.59      771.41     67.75 o 
  -1   7   3    10227.63    10085.09    192.81 o 
   0   7   3     2441.13     2554.46     90.31 o 
   1   7   3    13133.23    12980.12    199.03 o 
   2   7   3      743.48      881.38     78.95 o 
   3   7   3    19779.56    19061.73    372.44 o 
   4   7   3     6503.65     6390.46    191.37 o 
   5   7   3      874.86      809.53    112.63 o 
   6   7   3     3709.62     3540.68    207.61 o 
   7   7   3    11475.92    11733.42    312.59 o 
   8   7   3      512.60      649.00    141.92 o 
   9   7   3     1491.61     1450.90    206.62 o 
  10   7   3      757.13      491.31    232.46 o 
 -10   8   3       81.30       32.39    163.16 o 
  -9   8   3      701.00      608.15    254.01 o 
  -8   8   3     2730.96     2769.03    216.27 o 
  -7   8   3     1055.19     1119.56    164.48 o 
  -6   8   3      359.41      366.17    145.19 o 
  -5   8   3    10790.94    10537.17    315.04 o 
  -4   8   3     1634.14     1667.80    123.09 o 
  -3   8   3     2870.33     2672.93    128.80 o 
  -2   8   3     6440.93     6332.56    195.71 o 
  -1   8   3    42560.44    42319.53    583.29 o 
   0   8   3     1424.31     1551.89     79.74 o 
   1   8   3    14657.14    14505.38    220.54 o 
   2   8   3    10585.46    10149.55    199.17 o 
   3   8   3     2349.34     2628.26    100.42 o 
   4   8   3      330.46      273.29     88.91 o 
   5   8   3    20550.57    19811.93    388.54 o 
   6   8   3      321.73      297.36    112.45 o 
   7   8   3      547.41      744.46    134.33 o 
   8   8   3     1445.16     1393.63    164.42 o 
   9   8   3     4123.35     4042.59    274.48 o 
  10   8   3        0.45       86.87    411.73 o 
 -10   9   3      926.53     1230.10    288.74 o 
  -9   9   3     3511.09     3582.18    251.43 o 
  -8   9   3      979.72      952.39    170.78 o 
  -7   9   3     5239.74     5458.31    257.25 o 
  -6   9   3     4847.99     4722.78    233.64 o 
  -5   9   3       23.56        7.40     98.47 o 
  -4   9   3      598.61      517.93    122.65 o 
  -3   9   3    20780.75    19816.85    302.23 o 
  -2   9   3      663.35      668.16     78.01 o 
  -1   9   3     6110.57     6229.64    164.84 o 
   0   9   3    14259.33    14103.05    237.88 o 
   1   9   3    11290.55    10824.58    205.98 o 
   2   9   3     2453.31     2469.64     99.19 o 
   3   9   3    15144.92    14376.55    259.75 o 
   4   9   3     9467.65     9357.68    271.40 o 
   5   9   3       21.26      -52.25     96.30 o 
   6   9   3     2001.11     2183.94    165.77 o 
   7   9   3     4444.92     4750.83    221.34 o 
   8   9   3      337.04      455.33    143.87 o 
   9   9   3     1310.19     1030.07    200.18 o 
  10   9   3     1317.20     1785.69    290.22 o 
 -10  10   3       23.37      314.52    250.52 o 
  -9  10   3     1493.82     1664.24    282.72 o 
  -8  10   3     1167.46     1562.99    382.43 o 
  -7  10   3     2017.29     1956.27    186.31 o 
  -6  10   3      269.42      264.63    128.96 o 
  -5  10   3    10925.55    10622.49    366.73 o 
  -4  10   3     2934.71     2629.52    154.91 o 
  -3  10   3      976.14     1156.12     97.68 o 
  -2  10   3     4968.73     4946.33    171.76 o 
  -1  10   3    18107.33    17490.75    311.58 o 
   0  10   3       90.12       82.67     65.78 o 
   1  10   3    12700.81    12955.27    239.04 o 
   2  10   3     8445.53     7997.70    261.55 o 
   3  10   3     1768.66     1863.91    161.84 o 
   4  10   3     1322.40     1070.72    121.72 o 
   5  10   3    12494.13    12232.58    311.57 o 
   6  10   3     1741.28     1812.86    156.07 o 
   7  10   3      336.03      290.95    126.96 o 
   8  10   3     1800.31     1719.10    181.14 o 
   9  10   3     1959.10     2286.83    209.40 o 
 -10  11   3      732.48     1104.35    303.42 o 
  -9  11   3     1425.73     1653.29    305.71 o 
  -8  11   3       33.19       71.80    202.97 o 
  -7  11   3     5151.74     5327.74    368.60 o 
  -6  11   3     5962.33     6419.83    475.49 o 
  -5  11   3      246.02     2964.39    343.98 o 
  -4  11   3     2018.46     1933.41    133.85 o 
  -3  11   3     9834.53     9647.51    281.44 o 
  -2  11   3      729.26      631.30     95.22 o 
  -1  11   3     5791.36     5756.04    179.60 o 
   0  11   3     9949.58     9590.95    211.11 o 
   1  11   3     4712.20     4766.87    154.44 o 
   2  11   3     3584.66     3733.83    130.65 o 
   3  11   3    11199.09    11667.73    265.59 o 
   4  11   3     8777.91     8334.51    294.40 o 
   5  11   3       10.05       18.57    104.95 o 
   6  11   3     2129.79     2136.37    165.61 o 
   7  11   3     4075.36     4551.84    227.65 o 
   8  11   3      282.84      227.26    136.41 o 
   9  11   3      706.80      588.17    170.74 o 
  -9  12   3     1365.61     1240.11    277.81 o 
  -8  12   3     2217.19     2756.97    327.33 o 
  -7  12   3     1346.81     1986.87    440.38 o 
  -6  12   3      853.34      509.61    223.21 o 
  -5  12   3     6600.97     6943.48    382.43 o 
  -4  12   3     5322.63     5777.85    327.86 o 
  -3  12   3      368.35      261.61    147.58 o 
  -2  12   3     9824.32     9426.21    300.36 o 
  -1  12   3    10226.76    10258.66    248.87 o 
   0  12   3      177.00      112.51     78.83 o 
   1  12   3     6197.34     6217.07    182.55 o 
   2  12   3     8689.94     8442.79    320.60 o 
   3  12   3     1995.80     1661.37    187.62 o 
   4  12   3     1504.45     1491.06    135.26 o 
   5  12   3     7511.23     8035.40    285.12 o 
   6  12   3     1733.19     2047.13    167.29 o 
   7  12   3      161.98      156.01    151.65 o 
   8  12   3     1638.56     1413.67    183.72 o 
   9  12   3      890.44      695.10    181.57 o 
  -9  13   3      967.63      989.64    283.36 o 
  -8  13   3       22.27     -293.93    195.95 o 
  -7  13   3     3534.20     3945.08    358.88 o 
  -6  13   3     6426.83     6371.71    393.57 o 
  -5  13   3      521.89      452.70    192.16 o 
  -4  13   3     3848.13     4078.84    300.44 o 
  -3  13   3     6354.00     5991.33    322.78 o 
  -2  13   3     1713.00     1828.62    153.87 o 
  -1  13   3     2241.05     2150.69    148.28 o 
   0  13   3     6256.18     6659.28    196.44 o 
   1  13   3     5950.82     5872.24    239.71 o 
   2  13   3     1557.12     1385.59    123.97 o 
   3  13   3     7966.24     7685.48    230.45 o 
   4  13   3     6811.49     6473.74    219.69 o 
   5  13   3       19.55      -81.80     87.79 o 
   6  13   3     2117.55     1916.50    173.92 o 
   7  13   3     2331.31     2690.25    347.33 o 
   8  13   3      124.42      -67.41    135.70 o 
  -8  14   3     1884.41     1924.48    503.54 o 
  -7  14   3     1219.67     1691.66    297.10 o 
  -6  14   3      962.42     1231.73    353.04 o 
  -5  14   3     2443.21     2320.70    273.90 o 
  -4  14   3     3800.53     3447.24    328.62 o 
  -3  14   3      625.60      540.92    197.63 o 
  -2  14   3     8622.69     8614.71    376.20 o 
  -1  14   3     1761.09     1806.91    162.14 o 
   0  14   3      139.90      130.71    103.35 o 
   1  14   3     4800.74     5016.07    184.43 o 
   2  14   3     7063.63     6588.85    255.75 o 
   3  14   3     1634.81     1481.94    149.88 o 
   4  14   3     1256.35     1409.60    139.77 o 
   5  14   3     4942.32     5039.28    210.37 o 
   6  14   3     1015.50      982.46    195.13 o 
   7  14   3      276.55       26.38    226.57 o 
   8  14   3     2144.40     2349.50    220.05 o 
  -8  15   3       46.04     -315.56    220.75 o 
  -7  15   3     1939.18     1736.31    303.43 o 
  -6  15   3     4852.36     4698.41    634.26 o 
  -5  15   3      221.42     -229.75    181.78 o 
  -4  15   3     2638.22     2442.66    273.15 o 
  -3  15   3     1240.26     1024.93    438.68 o 
  -2  15   3     2787.29     3390.58    287.73 o 
  -1  15   3     1773.52     1782.54    167.62 o 
   0  15   3     9442.12     9784.20    267.83 o 
   1  15   3     1815.19     1982.90    145.46 o 
   2  15   3      613.78      505.51    229.19 o 
   3  15   3     6050.36     5828.90    256.66 o 
   4  15   3     3244.31     3419.38    184.52 o 
   5  15   3      394.08      476.54    155.55 o 
   6  15   3     2402.91     2385.87    181.93 o 
   7  15   3     1247.92     1229.48    156.66 o 
  -7  16   3      527.56      754.55    272.37 o 
  -6  16   3      656.26     1181.17    271.82 o 
  -5  16   3     2788.46     2640.24    297.57 o 
  -4  16   3     2475.60     3007.90    296.14 o 
  -3  16   3       21.86      -38.62    172.00 o 
  -2  16   3     5212.76     5270.69    319.66 o 
  -1  16   3     1344.63     1195.49    208.79 o 
   0  16   3       47.64      -39.80    101.95 o 
   1  16   3     2686.20     3166.39    265.70 o 
   2  16   3     5531.15     5862.93    267.21 o 
   3  16   3      439.72      470.40    150.45 o 
   4  16   3     2013.64     2246.68    246.99 o 
   5  16   3     2061.64     1898.72    166.06 o 
   6  16   3      988.62     1003.89    156.37 o 
   7  16   3      206.36      202.20    140.10 o 
  -6  17   3     2210.11     2653.05    329.01 o 
  -5  17   3       61.44      171.16    247.37 o 
  -4  17   3     2741.38     3189.95    308.04 o 
  -3  17   3     1763.39     1694.08    260.61 o 
  -2  17   3     1678.72     1726.31    238.13 o 
  -1  17   3      968.41     1153.75    221.13 o 
   0  17   3     7400.88     7416.38    320.47 o 
   1  17   3     1293.23     1244.20    146.73 o 
   2  17   3      297.92       83.58    142.67 o 
   3  17   3     1436.32     1470.75    187.79 o 
   4  17   3     3989.61     4139.76    256.86 o 
   5  17   3      117.23      100.88    137.63 o 
   6  17   3     2449.61     2420.61    207.65 o 
  -6  18   3      420.43      401.16    247.50 o 
  -5  18   3     1109.31     1723.63    288.95 o 
  -4  18   3      608.72     1247.35    266.06 o 
  -3  18   3       51.60      443.70    218.06 o 
  -2  18   3     6589.35     6616.78    387.51 o 
  -1  18   3      804.79      815.32    226.08 o 
   0  18   3     1160.41     1182.73    178.43 o 
   1  18   3     1364.36     1269.37    181.41 o 
   2  18   3     4041.15     3839.65    249.64 o 
   3  18   3       98.05       64.98    147.75 o 
   4  18   3     1753.56     1446.91    205.93 o 
   5  18   3     1221.49     1408.80    265.70 o 
  -4  19   3     2736.70     3136.09    340.42 o 
  -3  19   3     1404.93     1283.80    276.36 o 
  -2  19   3     1757.15     1897.62    279.09 o 
  -1  19   3       42.14     -289.46    192.97 o 
   0  19   3     8431.70     9306.62    560.31 o 
   1  19   3      507.47      706.69    221.16 o 
   2  19   3      157.67      123.63    162.91 o 
   3  19   3      530.53      367.27    174.90 o 
   4  19   3     2058.35     2337.93    280.05 o 
  -3  20   3        0.27      303.70    274.73 o 
  -2  20   3     3705.85     4138.11    351.53 o 
  -1  20   3      855.87      371.45    226.97 o 
   0  20   3        7.60      360.02    218.35 o 
   1  20   3      364.58      146.21    215.17 o 
   2  20   3     3509.68     3588.16    259.63 o 
 -10   0   4     3731.98     4108.83    461.76 o 
  -8   0   4      346.42      357.47    587.68 o 
  -6   0   4    21290.40    19618.70    667.31 o 
  -4   0   4    17205.79    17325.97    431.01 o 
  -2   0   4    29377.12    28371.78    572.10 o 
   0   0   4    18685.33    17440.38    484.54 o 
   2   0   4     3067.00     2850.66    177.79 o 
   4   0   4    72028.30    72410.74   1316.93 o 
   6   0   4    14032.61    14455.51    423.49 o 
   8   0   4     1258.75     1269.97    308.18 o 
  10   0   4     4607.95     4545.77    524.61 o 
 -11   1   4       35.79     -134.00    191.30 o 
 -10   1   4      570.61      532.31    420.78 o 
  -9   1   4        0.72       19.45    161.37 o 
  -8   1   4    13695.17    14092.19    529.93 o 
  -7   1   4       11.54      -26.93    106.24 o 
  -6   1   4     8746.88     8911.22    232.86 o 
  -5   1   4      640.11      466.18     88.71 o 
  -4   1   4    19631.36    19062.02    326.22 o 
  -3   1   4      277.24      245.87     66.15 o 
  -2   1   4    20047.42    19091.45    295.12 o 
  -1   1   4    14746.32    14399.32    253.72 o 
   0   1   4       31.39      124.94    100.84 o 
   1   1   4     1550.03     1917.93     85.22 o 
   2   1   4    38673.68    37927.88    501.80 o 
   3   1   4     1101.62     1228.17     71.94 o 
   4   1   4    12856.38    12890.42    239.30 o 
   5   1   4      117.42      119.98     59.20 o 
   6   1   4    12972.29    13048.53    277.53 o 
   7   1   4        5.53     -144.72     97.30 o 
   8   1   4     4392.86     4673.31    371.34 o 
   9   1   4       10.54     -250.06    166.71 o 
  10   1   4       29.97       32.06    194.66 o 
  11   1   4        4.35     -138.33    207.96 o 
 -11   2   4       22.69      399.22    352.13 o 
 -10   2   4     4743.63     5631.98    844.49 o 
  -9   2   4       12.41     -207.28    157.06 o 
  -8   2   4      868.63      531.58    156.18 o 
  -7   2   4      281.50      251.02    111.81 o 
  -6   2   4    30722.16    30777.11    500.90 o 
  -5   2   4      880.64     1247.09    104.81 o 
  -4   2   4    14250.22    14215.05    268.13 o 
  -3   2   4      101.11       17.17     57.65 o 
  -2   2   4    38806.80    41682.99    572.04 o 
  -1   2   4    32806.20    31714.21    493.57 o 
   0   2   4    48462.07    51492.25    663.49 o 
   1   2   4     1388.54     1580.38     79.72 o 
   2   2   4     5428.80     5488.34    141.93 o 
   3   2   4       34.71       49.37     68.41 o 
   4   2   4    41622.67    40804.25    506.40 o 
   5   2   4      299.46      650.17    161.67 o 
   6   2   4    11903.48    11507.11    230.67 o 
   7   2   4      248.07      171.72    128.93 o 
   8   2   4      972.31     1160.72    169.48 o 
   9   2   4      120.95     -174.99    140.82 o 
  10   2   4     4534.24     4311.03    363.22 o 
  11   2   4        3.10      103.39    221.85 o 
 -11   3   4      228.79      338.79    218.67 o 
 -10   3   4      471.80      430.87    208.38 o 
  -9   3   4        4.30      -25.46    174.14 o 
  -8   3   4    15114.14    14328.66    487.31 o 
  -7   3   4      861.52      737.48    123.86 o 
  -6   3   4     1662.01     1240.20    120.63 o 
  -5   3   4       84.55      100.39     77.28 o 
  -4   3   4    18209.72    18396.32    315.72 o 
  -3   3   4     1176.61     1187.51     77.09 o 
  -2   3   4    31779.86    40054.56   2484.68 o 
  -1   3   4     1858.02     1834.29    122.09 o 
   0   3   4     2301.43     3005.18     88.96 o 
   1   3   4       15.53       51.43     42.00 o 
   2   3   4    57607.92    56894.58    854.81 o 
   3   3   4     3184.19     3207.87     92.40 o 
   4   3   4    16779.39    17318.75    262.40 o 
   5   3   4      935.30      966.69    161.52 o 
   6   3   4     5225.50     5213.33    187.55 o 
   7   3   4      432.37        6.18    120.51 o 
   8   3   4     8283.23     8399.28    669.70 o 
   9   3   4      329.57      225.10    165.36 o 
  10   3   4        1.35     -226.75    184.68 o 
 -11   4   4       20.15      172.44    196.95 o 
 -10   4   4     4131.40     4417.79    334.51 o 
  -9   4   4      293.91      434.23    152.53 o 
  -8   4   4        0.64     -108.59    144.76 o 
  -7   4   4      223.55       43.31    129.76 o 
  -6   4   4    22423.50    22232.47    399.64 o 
  -5   4   4      190.82      -54.50     73.21 o 
  -4   4   4    18429.86    18014.95    312.81 o 
  -3   4   4     7899.70     7997.83    198.68 o 
  -2   4   4     6847.18     6986.43    163.19 o 
  -1   4   4      368.12      443.92     93.89 o 
   0   4   4    27263.94    27414.23    386.69 o 
   1   4   4    16543.52    16323.07    282.36 o 
   2   4   4     1291.96     1326.58     76.44 o 
   3   4   4     4143.49     4374.57    199.72 o 
   4   4   4    12286.86    11713.97    244.21 o 
   5   4   4     1717.38     2048.02    122.70 o 
   6   4   4    17073.23    16867.17    345.37 o 
   7   4   4     1180.54      950.35    131.10 o 
   8   4   4      833.38      925.14    161.63 o 
   9   4   4       72.79       53.55    176.04 o 
  10   4   4     3820.40     3958.88    359.88 o 
 -11   5   4      329.16      201.03    218.99 o 
 -10   5   4      283.36       15.29    186.65 o 
  -9   5   4      442.83      430.74    161.48 o 
  -8   5   4    14229.03    14981.56    417.67 o 
  -7   5   4     1620.76     1577.72    169.07 o 
  -6   5   4     1054.88     1306.97    124.75 o 
  -5   5   4      187.56      125.05     78.36 o 
  -4   5   4    21884.58    21407.72    356.21 o 
  -3   5   4      708.27      716.30     75.02 o 
  -2   5   4    53647.22    52724.90    801.62 o 
  -1   5   4     9711.42     9789.75    281.78 o 
   0   5   4     1288.68     1500.16     71.85 o 
   1   5   4      454.05      574.65     62.94 o 
   2   5   4    40870.73    41200.73    501.33 o 
   3   5   4     1573.39     1575.07     94.33 o 
   4   5   4     1147.45     1072.69    107.11 o 
   5   5   4     2578.95     2448.42    132.49 o 
   6   5   4     3656.23     3901.95    173.92 o 
   7   5   4       97.12      143.48    108.60 o 
   8   5   4    10319.61    10851.14    599.65 o 
   9   5   4      830.02      850.86    182.76 o 
  10   5   4       10.41      257.89    216.02 o 
 -11   6   4       19.81      189.11    209.45 o 
 -10   6   4     2702.40     3163.46    368.01 o 
  -9   6   4      509.35      669.09    172.65 o 
  -8   6   4       12.08       -8.95    132.40 o 
  -7   6   4      618.06      781.68    148.59 o 
  -6   6   4    14982.96    14444.50    311.95 o 
  -5   6   4      154.48      141.66     81.60 o 
  -4   6   4    10423.74     9365.80    342.56 o 
  -3   6   4     9459.46     9655.98    249.57 o 
  -2   6   4    10447.73    10571.63    330.31 o 
  -1   6   4     3995.79     4299.41    133.87 o 
   0   6   4    56702.46    54787.53    718.90 o 
   1   6   4      863.17      877.32     60.80 o 
   2   6   4       30.79       89.59     45.18 o 
   3   6   4     3613.90     3377.38    135.27 o 
   4   6   4    21629.90    21440.29    379.53 o 
   5   6   4     1332.08     1216.45    114.73 o 
   6   6   4     7863.76     8119.28    273.50 o 
   7   6   4     1741.19     1902.55    154.89 o 
   8   6   4      645.95      647.49    158.43 o 
   9   6   4      266.62      356.76    164.65 o 
  10   6   4     3527.60     3450.12    292.34 o 
 -11   7   4      177.08      614.34    347.66 o 
 -10   7   4      549.36      450.75    392.44 o 
  -9   7   4     1202.91     1436.49    193.94 o 
  -8   7   4     4857.06     5159.78    259.60 o 
  -7   7   4      939.46      941.99    312.01 o 
  -6   7   4     1031.30      918.40    117.37 o 
  -5   7   4     2638.59     2413.51    132.67 o 
  -4   7   4    10044.46    10016.82    301.07 o 
  -3   7   4      206.24      204.80     79.36 o 
  -2   7   4    33136.99    31934.90    535.12 o 
  -1   7   4     4695.92     4412.53    157.99 o 
   0   7   4     2373.51     2532.74    155.17 o 
   1   7   4     6820.87     6974.36    139.72 o 
   2   7   4    20258.22    19169.60    283.69 o 
   3   7   4     2846.49     2854.75    131.13 o 
   4   7   4     3651.24     3400.29    147.43 o 
   5   7   4     3754.20     3786.08    187.23 o 
   6   7   4     5361.27     5340.61    209.41 o 
   7   7   4       34.61       20.49    112.82 o 
   8   7   4     7509.68     7385.80    269.35 o 
   9   7   4      735.31      788.33    181.75 o 
  10   7   4       19.64     -236.38    157.59 o 
 -10   8   4     2680.96     3664.31    349.54 o 
  -9   8   4      575.18      379.47    324.46 o 
  -8   8   4        2.47      -50.27    128.73 o 
  -7   8   4     5156.14     5629.10    261.73 o 
  -6   8   4     7351.50     7444.98    540.38 o 
  -5   8   4     1155.24     1170.28    129.19 o 
  -4   8   4     6862.05     6909.75    221.85 o 
  -3   8   4     9281.21     8340.74    381.12 o 
  -2   8   4     3903.95     3583.31    127.25 o 
  -1   8   4     1919.38     1984.94     97.50 o 
   0   8   4    43493.28    42916.36    822.10 o 
   1   8   4     5914.71     5912.84    135.78 o 
   2   8   4      252.43      362.82     77.03 o 
   3   8   4    10209.11    10096.58    194.80 o 
   4   8   4    10150.40     9947.92    455.39 o 
   5   8   4        0.78       73.67     94.03 o 
   6   8   4     6547.49     6333.95    227.74 o 
   7   8   4      526.35      761.60    180.43 o 
   8   8   4      819.61      804.57    153.69 o 
   9   8   4      338.92      248.27    175.52 o 
  10   8   4     2689.27     2721.23    262.47 o 
 -10   9   4      288.59     -109.67    220.25 o 
  -9   9   4      689.89      776.36    518.84 o 
  -8   9   4     5640.69     5547.41    370.19 o 
  -7   9   4      114.82      344.28    134.28 o 
  -6   9   4      116.82      214.87    187.73 o 
  -5   9   4     4045.92     3905.75    244.54 o 
  -4   9   4     4772.32     4685.98    185.01 o 
  -3   9   4       31.57      177.74    222.96 o 
  -2   9   4    31798.45    31497.05    473.06 o 
  -1   9   4     5310.21     5331.27    157.74 o 
   0   9   4     4296.02     4365.41    152.25 o 
   1   9   4    12170.51    12090.32    306.43 o 
   2   9   4    30612.54    31033.26    399.78 o 
   3   9   4     2419.53     2259.50    130.40 o 
   4   9   4     3930.40     4223.58    175.36 o 
   5   9   4     7829.70     7673.62    245.31 o 
   6   9   4      979.68      954.16    134.14 o 
   7   9   4      167.42      102.35    111.73 o 
   8   9   4     5327.45     5101.61    247.21 o 
   9   9   4      856.69     1124.80    415.53 o 
 -10  10   4     1891.40     2491.74    408.23 o 
  -9  10   4      383.20      755.12    256.62 o 
  -8  10   4        3.95      209.29    222.30 o 
  -7  10   4     2729.79     3367.73    314.02 o 
  -6  10   4     6754.47     6571.73    382.04 o 
  -5  10   4      449.03      621.35    120.97 o 
  -4  10   4     8892.73     7904.83    244.41 o 
  -3  10   4     8953.37     8767.02    188.36 o 
  -2  10   4     4563.00     4215.81    159.55 o 
  -1  10   4     1435.03     1452.85    107.61 o 
   0  10   4    24697.56    23583.55    649.30 o 
   1  10   4      244.26      126.35     78.91 o 
   2  10   4     2890.28     2900.21    115.06 o 
   3  10   4    15739.43    15861.48    274.36 o 
   4  10   4     7854.09     7764.07    238.41 o 
   5  10   4       67.25      -18.90    100.08 o 
   6  10   4     5766.99     5658.43    231.70 o 
   7  10   4     2204.38     2052.54    175.28 o 
   8  10   4      895.66      612.91    154.71 o 
   9  10   4      239.83       55.25    169.30 o 
 -10  11   4      134.26       18.67    245.11 o 
  -9  11   4      416.70      518.98    252.08 o 
  -8  11   4     2797.96     3022.57    332.84 o 
  -7  11   4      911.88      712.97    227.76 o 
  -6  11   4      695.76      595.46    213.66 o 
  -5  11   4     4661.64     4005.76    302.00 o 
  -4  11   4     6532.05     6503.25    352.64 o 
  -3  11   4       34.18      -85.51    129.15 o 
  -2  11   4    13221.55    12685.86    269.65 o 
  -1  11   4     5504.45     4807.42    172.25 o 
   0  11   4      561.96      509.13     95.77 o 
   1  11   4     7267.61     7238.61    326.50 o 
   2  11   4     9593.15     8967.51    236.76 o 
   3  11   4     1610.37     1665.99    154.10 o 
   4  11   4     3661.91     3704.29    181.53 o 
   5  11   4     7124.54     7168.47    286.72 o 
   6  11   4     1469.68     1265.89    153.19 o 
   7  11   4      377.23      149.96    128.04 o 
   8  11   4     2624.59     2712.79    214.52 o 
   9  11   4      778.96      955.79    185.65 o 
  -9  12   4      525.85      823.65    260.07 o 
  -8  12   4        9.01     -158.32    208.83 o 
  -7  12   4     3397.28     3327.59    325.83 o 
  -6  12   4     6464.07     6411.36    379.18 o 
  -5  12   4      335.70      291.98    305.24 o 
  -4  12   4     1786.46     1630.17    222.25 o 
  -3  12   4    17170.06    17014.83    401.07 o 
  -2  12   4     6364.23     6638.93    241.09 o 
  -1  12   4     3028.17     2794.89    253.48 o 
   0  12   4    13884.45    13794.08    499.54 o 
   1  12   4     1923.07     1684.11    125.54 o 
   2  12   4      744.90      671.98     97.78 o 
   3  12   4    10554.12     9813.64    316.56 o 
   4  12   4     5689.11     5809.09    306.38 o 
   5  12   4      205.27      226.22    113.05 o 
   6  12   4     1896.85     2209.76    179.99 o 
   7  12   4     3148.83     3139.69    215.48 o 
   8  12   4      161.74       24.53    139.31 o 
  -9  13   4      239.49      333.26    263.88 o 
  -8  13   4     1521.25     1438.14    285.72 o 
  -7  13   4     1241.10     1297.85    298.42 o 
  -6  13   4     1556.08     1581.06    273.00 o 
  -5  13   4     6666.69     6387.05    373.21 o 
  -4  13   4     4754.18     4954.69    422.70 o 
  -3  13   4      123.45      -36.22    182.26 o 
  -2  13   4     5691.85     5545.75    235.99 o 
  -1  13   4     6977.34     6377.66    269.10 o 
   0  13   4     1479.45     1423.13    147.98 o 
   1  13   4     3979.78     3882.32    172.54 o 
   2  13   4     9056.42     8673.66    324.10 o 
   3  13   4     1614.45     1805.33    243.72 o 
   4  13   4     2162.05     2201.91    153.91 o 
   5  13   4     5339.12     5578.68    372.54 o 
   6  13   4     1921.32     1628.76    171.00 o 
   7  13   4       77.19      203.70    127.39 o 
   8  13   4     1663.37     1788.73    220.74 o 
  -8  14   4        0.80     -310.77    207.18 o 
  -7  14   4     3908.82     3920.63    498.47 o 
  -6  14   4     3829.25     3975.72    337.72 o 
  -5  14   4       62.12     -124.46    183.03 o 
  -4  14   4     1087.34     1411.41    269.02 o 
  -3  14   4     9190.95     8676.06    396.69 o 
  -2  14   4     1760.28     1582.04    292.18 o 
  -1  14   4     3355.39     3238.08    310.95 o 
   0  14   4     1518.83     1742.19    162.39 o 
   1  14   4     1680.15     1860.13    140.79 o 
   2  14   4     1518.12     1516.53    250.48 o 
   3  14   4     5656.80     5619.94    232.56 o 
   4  14   4     5919.57     5461.27    275.11 o 
   5  14   4       36.33     -129.95    121.80 o 
   6  14   4     1433.50     1076.70    128.61 o 
   7  14   4     2034.76     2132.98    201.11 o 
   8  14   4      132.07      121.00    151.97 o 
  -8  15   4      795.96      980.14    293.00 o 
  -7  15   4     1046.93      848.61    276.66 o 
  -6  15   4      819.65      787.69    248.20 o 
  -5  15   4     4644.36     5058.06    355.04 o 
  -4  15   4     2353.14     2419.41    270.28 o 
  -3  15   4        7.42       15.44    176.26 o 
  -2  15   4     2019.53     2204.56    232.02 o 
  -1  15   4     9401.04     9084.81    308.83 o 
   0  15   4       81.29       75.96    194.78 o 
   1  15   4     4803.79     5288.83    206.15 o 
   2  15   4     5770.74     5804.58    261.24 o 
   3  15   4     2098.90     1954.83    187.49 o 
   4  15   4      668.65      618.26    137.45 o 
   5  15   4     3279.98     3586.04    211.76 o 
   6  15   4     1291.05     1099.50    156.07 o 
   7  15   4      495.37      629.31    128.80 o 
  -7  16   4     2569.28     2644.93    476.61 o 
  -6  16   4     2318.80     2190.44    306.06 o 
  -5  16   4       45.31     -305.58    203.72 o 
  -4  16   4     1002.82      838.92    235.47 o 
  -3  16   4     4506.24     4853.33    428.40 o 
  -2  16   4      218.57       24.45    173.37 o 
  -1  16   4     2796.98     3251.28    209.36 o 
   0  16   4     3821.03     3965.15    217.88 o 
   1  16   4     3619.19     3738.96    188.05 o 
   2  16   4      202.97      137.39    135.34 o 
   3  16   4     4447.95     4450.76    246.23 o 
   4  16   4     2021.69     1812.01    311.71 o 
   5  16   4        1.14      -88.75    124.06 o 
   6  16   4      487.25      383.45    147.34 o 
  -6  17   4      219.52      544.07    308.49 o 
  -5  17   4     2643.39     3151.76    330.03 o 
  -4  17   4     1134.78     1282.40    534.49 o 
  -3  17   4      717.31     1028.76    254.89 o 
  -2  17   4     3514.87     3912.75    306.55 o 
  -1  17   4     6225.42     6223.37    351.41 o 
   0  17   4      154.27       42.45    131.87 o 
   1  17   4     2445.09     2514.51    314.21 o 
   2  17   4     1825.56     1883.16    196.78 o 
   3  17   4     1861.19     1910.78    241.76 o 
   4  17   4      357.17      225.70    151.61 o 
   5  17   4     3333.65     3350.40    222.06 o 
   6  17   4      444.52      345.89    150.99 o 
  -5  18   4        7.28      -67.76    202.80 o 
  -4  18   4      737.06      472.90    387.11 o 
  -3  18   4     4130.50     4116.36    501.42 o 
  -2  18   4      104.54      289.57    201.64 o 
  -1  18   4     1199.87     1270.87    332.50 o 
   0  18   4     1627.65     1757.98    244.83 o 
   1  18   4     3479.37     3291.96    233.30 o 
   2  18   4       44.51        6.85    159.15 o 
   3  18   4     3553.96     3465.19    250.57 o 
   4  18   4      997.13     1201.99    197.33 o 
   5  18   4        4.59     -232.40    154.93 o 
  -4  19   4      522.43      503.60    253.14 o 
  -3  19   4      372.73        7.51    208.76 o 
  -2  19   4      325.72      139.63    206.73 o 
  -1  19   4     9035.32     9966.49    465.10 o 
   0  19   4      174.48       -6.16    404.61 o 
   1  19   4     2167.73     1701.00    334.73 o 
   2  19   4      775.66      921.38    190.56 o 
   3  19   4     1078.90      816.14    189.98 o 
   4  19   4       87.78      -22.78    172.43 o 
  -3  20   4     2890.73     3153.10    337.02 o 
  -2  20   4      336.79      792.68    256.50 o 
  -1  20   4     1472.34     1470.14    272.06 o 
   0  20   4     1081.51      594.61    360.48 o 
   1  20   4     2555.14     3170.46    460.13 o 
   2  20   4        6.51      -61.14    167.27 o 
 -11   0   5     2968.28     2888.73    434.91 o 
  -9   0   5     1500.80     1255.74    311.64 o 
  -7   0   5     2730.35     3098.64    564.18 o 
  -5   0   5    37432.55    36417.14    786.18 o 
  -3   0   5      837.30     1080.93    121.69 o 
  -1   0   5    18611.12    20905.26    467.45 o 
   1   0   5    34449.30    36929.99    991.05 o 
   3   0   5    18789.83    19539.51    438.03 o 
   5   0   5    34787.46    34669.71    735.51 o 
   7   0   5      181.84      226.08    369.72 o 
   9   0   5     4402.57     4382.83    490.44 o 
 -11   1   5       33.00      137.14    201.61 o 
 -10   1   5       56.06      241.67    238.72 o 
  -9   1   5     3907.85     3877.50    302.68 o 
  -8   1   5       85.82     -208.34    138.89 o 
  -7   1   5    14346.64    14185.02    323.20 o 
  -6   1   5       19.19      -70.61    125.84 o 
  -5   1   5       47.05      171.18     84.09 o 
  -4   1   5     3186.84     3367.35    137.67 o 
  -3   1   5    62212.46    62993.38    833.85 o 
  -2   1   5      130.49      225.77     57.52 o 
  -1   1   5     4407.23     4849.62    133.27 o 
   0   1   5     6369.65     7226.48    259.46 o 
   1   1   5    15630.99    15842.44    285.99 o 
   2   1   5      388.16      413.86     51.95 o 
   3   1   5    51831.24    51333.59    678.59 o 
   4   1   5      653.97      689.48     88.73 o 
   5   1   5     1158.36     1300.36     99.44 o 
   6   1   5       87.99      -22.10     88.38 o 
   7   1   5    11225.62    11895.43    349.83 o 
   8   1   5       22.64        3.39    126.59 o 
   9   1   5      920.55     1025.03    249.66 o 
  10   1   5       12.83     -262.43    324.35 o 
 -11   2   5     2800.28     2943.03    518.00 o 
 -10   2   5        0.95      281.12    186.23 o 
  -9   2   5     1775.12     2089.93    195.81 o 
  -8   2   5      471.71       24.80    141.42 o 
  -7   2   5     2433.58     2290.47    156.52 o 
  -6   2   5       22.09      -87.76     93.73 o 
  -5   2   5    18819.32    16895.76    320.96 o 
  -4   2   5      664.64      610.78     84.62 o 
  -3   2   5       99.64      127.54     60.75 o 
  -2   2   5     9007.66     9992.07    193.27 o 
  -1   2   5    80787.27    82197.21   1190.63 o 
   0   2   5      256.08      163.40     48.44 o 
   1   2   5    18638.21    18779.02    326.58 o 
   2   2   5     1078.54     1128.32     67.51 o 
   3   2   5    15225.53    14862.35    221.42 o 
   4   2   5     3167.81     3058.73    116.50 o 
   5   2   5    39418.50    38900.40    568.61 o 
   6   2   5      301.38      378.63     94.15 o 
   7   2   5      791.87      967.67    147.84 o 
   8   2   5      255.12      548.64    141.58 o 
   9   2   5     5882.50     5892.45    386.76 o 
  10   2   5        0.05     -130.30    182.24 o 
 -11   3   5      124.63      221.71    206.03 o 
 -10   3   5      567.29      507.42    215.53 o 
  -9   3   5     6017.46     6413.67    294.53 o 
  -8   3   5      777.13      899.57    164.32 o 
  -7   3   5    15118.73    15651.25    403.86 o 
  -6   3   5     1358.59     1278.68    124.70 o 
  -5   3   5     3576.15     3235.20    142.46 o 
  -4   3   5     1140.62     1022.10     99.16 o 
  -3   3   5    38278.50    36119.31    763.85 o 
  -2   3   5     5840.40     6550.39    163.20 o 
  -1   3   5    49501.67    51902.39    985.33 o 
   0   3   5     4267.08     4228.84    108.33 o 
   1   3   5    14019.05    14533.17    237.29 o 
   2   3   5     1948.05     2116.38     86.86 o 
   3   3   5    46915.99    45419.90    611.48 o 
   4   3   5      395.88      371.21    139.73 o 
   5   3   5      337.38      277.10     68.65 o 
   6   3   5     1004.04     1181.84    117.23 o 
   7   3   5     9333.20     9372.58    311.62 o 
   8   3   5      126.85      245.40    141.28 o 
   9   3   5     2132.23     2217.63    216.29 o 
  10   3   5      164.69      156.07    203.54 o 
 -11   4   5     1892.08     1981.09    274.29 o 
 -10   4   5      101.10     -252.54    168.36 o 
  -9   4   5     1709.34     2043.28    244.77 o 
  -8   4   5      826.94     1070.26    300.43 o 
  -7   4   5     8233.98     8440.83    256.80 o 
  -6   4   5      170.24       81.01    170.37 o 
  -5   4   5    17156.99    16615.63    315.95 o 
  -4   4   5       39.42       80.72     67.16 o 
  -3   4   5      397.90      516.26     70.28 o 
  -2   4   5    14226.09    14517.69    271.38 o 
  -1   4   5    47476.75    49454.71    953.07 o 
   0   4   5     4489.99     5135.75    119.95 o 
   1   4   5    15017.32    15444.57    251.01 o 
   2   4   5     2127.29     2223.02     91.87 o 
   3   4   5    12483.22    12337.09    224.25 o 
   4   4   5      238.14      274.32     78.51 o 
   5   4   5    19412.78    18289.94    383.57 o 
   6   4   5      346.15      428.41    105.61 o 
   7   4   5     1868.91     1439.50    164.68 o 
   8   4   5      851.96      762.16    159.48 o 
   9   4   5     4964.58     4952.39    574.82 o 
  10   4   5       35.19      161.32    207.22 o 
 -11   5   5      377.32      306.11    207.20 o 
 -10   5   5      747.16      842.96    296.85 o 
  -9   5   5     3806.68     3635.05    378.87 o 
  -8   5   5      234.68      200.27    148.62 o 
  -7   5   5     9124.48     8869.96    305.10 o 
  -6   5   5      829.41      540.48    122.85 o 
  -5   5   5      724.70      771.08     97.73 o 
  -4   5   5      446.54      417.23     74.35 o 
  -3   5   5    65353.17    64842.48   1020.25 o 
  -2   5   5      269.25      234.43     96.57 o 
  -1   5   5    16647.10    17031.20    714.91 o 
   0   5   5     7619.56     7517.52    150.68 o 
   1   5   5    20931.88    20485.50    289.43 o 
   2   5   5      957.90     1046.40     70.42 o 
   3   5   5    25432.59    24988.73    401.22 o 
   4   5   5     1197.12     1410.58    105.13 o 
   5   5   5        5.14      -22.92     81.79 o 
   6   5   5     2636.64     2489.06    153.49 o 
   7   5   5    12370.04    12595.39    319.09 o 
   8   5   5        6.15     -154.06    126.81 o 
   9   5   5     1759.89     1688.50    340.82 o 
  10   5   5      519.91      561.71    195.93 o 
 -11   6   5     1623.94     1872.72    410.52 o 
 -10   6   5       77.69      143.45    205.90 o 
  -9   6   5     1430.37     1416.25    194.41 o 
  -8   6   5     3060.34     3084.01    348.13 o 
  -7   6   5     6468.11     6290.36    268.50 o 
  -6   6   5       47.12      105.26     97.14 o 
  -5   6   5    10994.90     9837.76    239.51 o 
  -4   6   5      971.73      832.57     96.54 o 
  -3   6   5      188.89       69.28     58.83 o 
  -2   6   5     8098.93     8489.03    189.61 o 
  -1   6   5    39961.09    39400.55   1329.74 o 
   0   6   5     1840.23     1824.64     80.70 o 
   1   6   5    16196.15    15828.97    264.83 o 
   2   6   5     2234.16     2302.09     98.19 o 
   3   6   5    10880.85    10771.73    298.42 o 
   4   6   5       17.10      -47.26     71.67 o 
   5   6   5    10455.62     9855.73    256.14 o 
   6   6   5       27.38      127.80    100.88 o 
   7   6   5      146.36      107.48    108.55 o 
   8   6   5     1437.77     1580.26    278.76 o 
   9   6   5     3603.62     3769.09    266.20 o 
  10   6   5        4.66     -100.05    165.45 o 
 -11   7   5      335.85      309.40    318.35 o 
 -10   7   5      562.18      631.21    250.53 o 
  -9   7   5     3488.27     3406.30    310.98 o 
  -8   7   5      288.29      213.71    151.69 o 
  -7   7   5     6210.62     6000.71    258.55 o 
  -6   7   5     5117.22     5226.78    195.18 o 
  -5   7   5     1060.94     1140.63    130.28 o 
  -4   7   5     3159.82     3159.20    150.39 o 
  -3   7   5    17189.24    16566.92    329.75 o 
  -2   7   5     3780.46     3923.83    132.47 o 
  -1   7   5    16458.73    15870.81    268.89 o 
   0   7   5     9981.79    10126.21    201.02 o 
   1   7   5    14042.91    13517.17    312.15 o 
   2   7   5      599.20      650.01     65.34 o 
   3   7   5    17282.30    17218.74    362.97 o 
   4   7   5     3915.39     3712.69    184.94 o 
   5   7   5      344.74      351.78    103.21 o 
   6   7   5      816.90     1170.68    139.85 o 
   7   7   5     7002.57     6858.04    246.70 o 
   8   7   5       14.15      -20.50    137.55 o 
   9   7   5     1670.58     1341.12    251.64 o 
  10   7   5      470.10      553.70    211.97 o 
 -10   8   5       89.15      130.35    222.20 o 
  -9   8   5     1313.47     1204.52    263.48 o 
  -8   8   5     2229.12     2233.98    271.34 o 
  -7   8   5     3144.46     2734.05    274.03 o 
  -6   8   5     2064.76     2050.62    142.05 o 
  -5   8   5    10195.92     9421.65    276.59 o 
  -4   8   5     5712.54     5656.65    196.74 o 
  -3   8   5     1852.24     2070.58     99.86 o 
  -2   8   5     1759.62     1609.71    100.31 o 
  -1   8   5    35009.81    32073.21   1013.62 o 
   0   8   5      689.75      881.86    129.60 o 
   1   8   5    15356.55    15347.58    255.54 o 
   2   8   5     8595.24     8809.23    171.34 o 
   3   8   5     6822.10     6662.73    240.76 o 
   4   8   5      466.52      650.54    101.72 o 
   5   8   5    12098.63    11819.93    296.32 o 
   6   8   5      583.17      689.45    125.39 o 
   7   8   5      162.52      160.79    109.55 o 
   8   8   5     1264.71     1055.95    159.09 o 
   9   8   5     2988.99     3166.17    313.23 o 
 -10   9   5      696.58      831.08    476.21 o 
  -9   9   5     3118.59     3366.70    516.07 o 
  -8   9   5      101.17      181.17    213.02 o 
  -7   9   5     2849.08     3344.97    361.57 o 
  -6   9   5     2909.91     2582.48    423.11 o 
  -5   9   5      406.17      335.44    264.44 o 
  -4   9   5     2920.50     2643.96    230.95 o 
  -3   9   5    18796.99    18714.39    526.46 o 
  -2   9   5     2814.79     2744.68    138.35 o 
  -1   9   5     7014.76     6947.10    460.20 o 
   0   9   5     7739.80     7280.99    345.64 o 
   1   9   5    17720.67    16788.18    307.60 o 
   2   9   5      483.36      545.45     73.49 o 
   3   9   5    13706.77    13429.61    624.80 o 
   4   9   5     5681.97     5524.73    205.25 o 
   5   9   5      207.83       84.85    107.01 o 
   6   9   5     1563.70     1927.69    159.17 o 
   7   9   5     6724.13     6509.46    296.46 o 
   8   9   5      234.69      387.83    140.30 o 
   9   9   5      625.05      477.22    194.18 o 
 -10  10   5      189.56      671.05    258.96 o 
  -9  10   5     1343.02     1205.92    306.36 o 
  -8  10   5     1967.72     1375.46    253.02 o 
  -7  10   5     4332.20     3927.89    317.63 o 
  -6  10   5     1412.47     1429.43    237.72 o 
  -5  10   5     6809.77     6953.55    355.93 o 
  -4  10   5     4215.16     4467.93    523.90 o 
  -3  10   5      841.85      898.01    130.21 o 
  -2  10   5     4101.58     3973.00    184.33 o 
  -1  10   5    17550.96    17708.22    390.68 o 
   0  10   5       30.41      -18.77     77.41 o 
   1  10   5    16548.89    16339.08    328.20 o 
   2  10   5     7221.63     7004.05    169.65 o 
   3  10   5     2404.50     2362.82    133.95 o 
   4  10   5     2783.67     2735.76    160.85 o 
   5  10   5     8540.79     8095.05    258.19 o 
   6  10   5     1659.96     1714.06    163.34 o 
   7  10   5      599.26      576.41    138.24 o 
   8  10   5     1256.46     1681.11    182.80 o 
   9  10   5     2063.70     1899.44    315.88 o 
  -9  11   5     1158.44     1930.86    310.03 o 
  -8  11   5      214.12       30.50    219.45 o 
  -7  11   5     4652.01     4135.86    344.03 o 
  -6  11   5     2774.88     2760.73    280.02 o 
  -5  11   5     1654.40     1020.89    224.17 o 
  -4  11   5     2495.73     2326.72    170.12 o 
  -3  11   5    11139.41    10932.14    313.22 o 
  -2  11   5     4911.46     4892.27    211.08 o 
  -1  11   5     1977.81     1932.44    154.56 o 
   0  11   5     6496.62     6584.62    232.05 o 
   1  11   5     8572.87     8916.80    495.90 o 
   2  11   5     1086.94     1126.33     94.50 o 
   3  11   5     8503.67     8690.70    239.07 o 
   4  11   5     7545.29     7561.02    251.17 o 
   5  11   5        2.36      -12.67    103.91 o 
   6  11   5      763.15      567.21    134.19 o 
   7  11   5     3069.32     2862.21    361.33 o 
   8  11   5      501.16      524.49    158.62 o 
   9  11   5      571.20      447.95    186.43 o 
  -9  12   5      885.45      443.30    254.93 o 
  -8  12   5     1438.53     1552.10    286.54 o 
  -7  12   5     1141.40     1309.36    295.07 o 
  -6  12   5      730.25      795.33    229.87 o 
  -5  12   5     9271.82     9306.01    547.90 o 
  -4  12   5     7187.71     7297.01    461.76 o 
  -3  12   5      199.79      158.34    121.20 o 
  -2  12   5     7814.89     7742.16    270.07 o 
  -1  12   5    12212.38    12124.01    393.75 o 
   0  12   5      309.08      367.05    117.00 o 
   1  12   5     5850.90     5943.20    231.43 o 
   2  12   5     6478.66     6679.09    201.90 o 
   3  12   5      608.12      621.66    114.77 o 
   4  12   5     2424.41     2379.22    154.19 o 
   5  12   5     5762.79     5643.55    231.28 o 
   6  12   5     2884.36     2876.06    247.37 o 
   7  12   5      106.39       18.66    129.41 o 
   8  12   5     1379.04     1641.20    231.92 o 
  -9  13   5      347.08      345.01    254.21 o 
  -8  13   5        8.30     -159.65    233.48 o 
  -7  13   5     2889.40     2864.57    318.50 o 
  -6  13   5     4006.82     4285.29    339.47 o 
  -5  13   5      140.39       97.83    184.04 o 
  -4  13   5     3641.04     3493.22    288.94 o 
  -3  13   5     9069.74     9072.69    304.56 o 
  -2  13   5     4030.14     4134.31    217.69 o 
  -1  13   5      830.22      633.10    135.65 o 
   0  13   5     6181.40     6018.12    241.39 o 
   1  13   5     2227.38     2127.98    165.47 o 
   2  13   5      166.70       79.81    128.61 o 
   3  13   5     6873.07     6726.26    263.19 o 
   4  13   5     3254.44     3281.65    237.52 o 
   5  13   5      556.18      600.07    107.68 o 
   6  13   5     2165.06     2159.08    179.62 o 
   7  13   5     3120.49     2686.01    280.47 o 
   8  13   5      190.23      271.78    157.54 o 
  -8  14   5     2972.16     3295.64    369.25 o 
  -7  14   5      928.16     1153.33    470.62 o 
  -6  14   5      491.56      480.25    221.72 o 
  -5  14   5     6376.39     5616.05    357.97 o 
  -4  14   5     3619.99     3987.51    312.27 o 
  -3  14   5      136.74      336.91    222.65 o 
  -2  14   5     8597.52     9055.56    515.09 o 
  -1  14   5      378.78      333.35    152.06 o 
   0  14   5      309.43      372.46    142.07 o 
   1  14   5     3427.17     3426.86    263.10 o 
   2  14   5     7993.11     7967.29    297.81 o 
   3  14   5      767.09      696.37    133.69 o 
   4  14   5      806.06      743.52    140.92 o 
   5  14   5     4462.14     4135.63    219.59 o 
   6  14   5     1100.20     1034.14    137.83 o 
   7  14   5       86.86      206.29    145.64 o 
  -8  15   5       49.50      139.78    244.45 o 
  -7  15   5     1759.44     2138.84    312.08 o 
  -6  15   5     3318.36     2753.01    325.24 o 
  -5  15   5      299.73       90.42    364.74 o 
  -4  15   5     2832.68     2702.19    284.42 o 
  -3  15   5     3961.63     4091.50    310.83 o 
  -2  15   5     3319.77     3018.01    468.98 o 
  -1  15   5      517.54      472.65    149.47 o 
   0  15   5     7052.68     7756.50    378.53 o 
   1  15   5     1346.19     1580.51    168.19 o 
   2  15   5      209.22      193.10    136.50 o 
   3  15   5     3874.63     3666.89    295.90 o 
   4  15   5     3421.93     3709.90    212.17 o 
   5  15   5      477.64      246.73    137.79 o 
   6  15   5     1986.78     2144.21    196.30 o 
   7  15   5     1786.67     1599.26    166.04 o 
  -7  16   5      276.38      495.44    259.89 o 
  -6  16   5      256.93      478.48    243.11 o 
  -5  16   5     2844.64     3013.82    316.08 o 
  -4  16   5     2271.22     2521.80    283.28 o 
  -3  16   5       10.98        3.65    183.17 o 
  -2  16   5     5006.29     5038.98    510.58 o 
  -1  16   5     2677.53     3036.87    207.45 o 
   0  16   5      242.92      233.71    134.80 o 
   1  16   5     1002.23     1014.86    203.82 o 
   2  16   5     6446.17     6561.06    351.55 o 
   3  16   5       71.06       95.28    143.16 o 
   4  16   5     1017.51      960.15    178.74 o 
   5  16   5     2433.83     2323.70    229.29 o 
   6  16   5     1320.02     1232.55    180.68 o 
  -6  17   5     2120.52     2448.33    319.72 o 
  -5  17   5      207.19      276.87    423.22 o 
  -4  17   5     1879.18     1793.05    268.19 o 
  -3  17   5     2480.32     2702.69    290.05 o 
  -2  17   5      400.56      506.75    203.42 o 
  -1  17   5      248.09      250.71    223.36 o 
   0  17   5     6710.04     7093.42    447.90 o 
   1  17   5     1102.42      582.13    198.63 o 
   2  17   5       16.09     -200.22    133.48 o 
   3  17   5     1482.12     1607.09    264.23 o 
   4  17   5     3218.31     3054.20    449.23 o 
   5  17   5       50.68      319.19    151.17 o 
  -5  18   5      805.47      905.99    258.16 o 
  -4  18   5     1570.54     1506.06    284.08 o 
  -3  18   5      197.33      388.26    218.58 o 
  -2  18   5     4796.72     5353.55    571.81 o 
  -1  18   5     1104.08     1398.95    336.56 o 
   0  18   5      289.96       27.18    144.31 o 
   1  18   5      720.42      716.15    213.86 o 
   2  18   5     6160.00     6458.25    377.17 o 
   3  18   5      408.51      345.45    197.39 o 
   4  18   5      565.09      456.82    177.81 o 
  -4  19   5     1367.99     1602.81    283.27 o 
  -3  19   5      618.98      265.17    236.25 o 
  -2  19   5     1677.76     1919.86    378.84 o 
  -1  19   5       17.63      -87.63    199.90 o 
   0  19   5     6076.08     6780.52    387.02 o 
   1  19   5      743.67      282.18    209.75 o 
   2  19   5        4.51      -60.86    184.13 o 
   3  19   5      282.94       23.18    160.54 o 
  -2  20   5     3150.37     2952.03    324.09 o 
  -1  20   5     1068.27     1421.48    339.72 o 
   0  20   5       78.30      -91.74    322.21 o 
   1  20   5       89.88     -256.71    315.30 o 
 -10   0   6     3394.64     3838.08    433.28 o 
  -8   0   6       73.93      225.06    210.14 o 
  -6   0   6    14447.09    14205.39    700.06 o 
  -4   0   6    37416.80    37843.84   1519.73 o 
  -2   0   6    18866.11    18034.42    414.09 o 
   0   0   6    35685.34    36007.20    700.23 o 
   2   0   6     1251.36     1312.62    103.70 o 
   4   0   6    15465.35    14925.54    493.39 o 
   6   0   6    11309.72    10931.54    365.66 o 
   8   0   6     2409.70     2286.61    361.07 o 
  10   0   6     2122.36     2646.66    468.88 o 
 -11   1   6       37.09     -271.20    180.80 o 
 -10   1   6     1179.79     1259.77    223.20 o 
  -9   1   6       18.50      126.47    132.33 o 
  -8   1   6    11405.17    11784.09    310.93 o 
  -7   1   6       26.78     -165.95    121.23 o 
  -6   1   6     3640.95     3751.26    168.98 o 
  -5   1   6       27.74      -41.30     88.93 o 
  -4   1   6    31078.60    30766.98    478.69 o 
  -3   1   6       37.36      163.32     63.81 o 
  -2   1   6    30806.57    36611.86   2121.49 o 
  -1   1   6      720.19      658.98     61.24 o 
   0   1   6    10776.03    11503.66    203.55 o 
   1   1   6      107.24      197.62     53.13 o 
   2   1   6    43278.97    42403.93    686.10 o 
   3   1   6        1.41      -26.60     50.90 o 
   4   1   6     6354.40     6090.48    165.35 o 
   5   1   6       36.74      -17.52     87.22 o 
   6   1   6    14191.72    13953.95    300.17 o 
   7   1   6       39.65      -96.59    112.15 o 
   8   1   6     5989.88     6556.88    371.75 o 
   9   1   6       37.84      -88.56    182.64 o 
  10   1   6       10.67     -165.93    184.23 o 
 -11   2   6       35.89       12.92    200.13 o 
 -10   2   6     2781.90     3583.59    305.76 o 
  -9   2   6      313.91      420.02    152.62 o 
  -8   2   6       63.93       18.11    124.02 o 
  -7   2   6      238.38      216.16    146.51 o 
  -6   2   6    17621.72    18092.08    359.88 o 
  -5   2   6       17.98     -123.92     82.62 o 
  -4   2   6    18897.87    19402.85    341.91 o 
  -3   2   6     3190.55     3623.97    139.96 o 
  -2   2   6    23614.55    24905.70    375.82 o 
  -1   2   6     5457.26     5431.14    195.21 o 
   0   2   6    31923.23    32676.43    458.36 o 
   1   2   6     1297.93     1527.16    141.43 o 
   2   2   6     1761.39     1686.20     83.83 o 
   3   2   6       39.95       57.19     47.32 o 
   4   2   6    26532.13    25460.54    401.73 o 
   5   2   6      829.39      803.97     94.46 o 
   6   2   6    10785.47    10931.21    344.31 o 
   7   2   6      116.20      291.75    131.51 o 
   8   2   6     1612.63     1839.28    184.04 o 
   9   2   6       92.84      -63.86    187.57 o 
  10   2   6     2556.19     2621.53    450.57 o 
 -11   3   6       25.67     -236.06    197.72 o 
 -10   3   6      660.25      869.09    326.80 o 
  -9   3   6       21.88      137.99    147.94 o 
  -8   3   6    15013.86    14085.22    395.11 o 
  -7   3   6     1986.65     2249.60    158.52 o 
  -6   3   6     1816.41     1738.82    135.96 o 
  -5   3   6       68.21       85.73     85.20 o 
  -4   3   6    24084.87    23692.19    389.55 o 
  -3   3   6     2559.82     2711.07    112.08 o 
  -2   3   6    44110.78    44915.79    715.55 o 
  -1   3   6     2093.99     2211.90     87.61 o 
   0   3   6     5239.70     5158.64    124.90 o 
   1   3   6     4795.08     5014.35    130.35 o 
   2   3   6    44611.86    45601.29    631.34 o 
   3   3   6     1605.07     1616.70     75.06 o 
   4   3   6     8372.92     8659.94    168.99 o 
   5   3   6      546.99      580.28     87.70 o 
   6   3   6     8479.35     7961.88    564.45 o 
   7   3   6      309.60      587.70    136.83 o 
   8   3   6     8697.66     9019.58    628.06 o 
   9   3   6      134.57      218.88    162.84 o 
  10   3   6        8.71     -141.67    371.34 o 
 -11   4   6       24.72       25.43    292.51 o 
 -10   4   6     2765.37     3218.42    244.22 o 
  -9   4   6      400.79      427.32    163.11 o 
  -8   4   6      138.98      396.60    215.46 o 
  -7   4   6     1042.71     1009.87    135.07 o 
  -6   4   6    20685.29    20346.35    388.38 o 
  -5   4   6        5.37       34.73     83.42 o 
  -4   4   6    12018.92    11234.91    236.16 o 
  -3   4   6      439.67      371.59     67.46 o 
  -2   4   6    19097.74    19264.73    471.22 o 
  -1   4   6     6913.13     7475.85    398.80 o 
   0   4   6    48625.08    50093.14    671.70 o 
   1   4   6     1379.90     1325.35     73.24 o 
   2   4   6       10.40       13.12     52.19 o 
   3   4   6       57.12       89.31     49.11 o 
   4   4   6    14938.34    15095.90    277.64 o 
   5   4   6      953.96     1098.75    122.88 o 
   6   4   6    12485.69    12413.81    350.51 o 
   7   4   6     1042.48     1086.24    156.35 o 
   8   4   6      922.85      926.07    232.96 o 
   9   4   6      214.77      323.07    161.78 o 
  10   4   6     2878.96     2567.99    543.20 o 
 -11   5   6       11.01       -0.20    289.87 o 
 -10   5   6      134.25      440.60    214.75 o 
  -9   5   6      223.09      217.55    158.40 o 
  -8   5   6     8922.57     9131.61    409.89 o 
  -7   5   6     1353.08     1420.88    148.04 o 
  -6   5   6     1460.03     1556.80    182.63 o 
  -5   5   6      198.18       -8.08     82.30 o 
  -4   5   6    22590.77    22590.95    378.54 o 
  -3   5   6     1115.61     1267.78    114.46 o 
  -2   5   6    34881.56    34748.00    750.30 o 
  -1   5   6     1270.92     1123.92    185.92 o 
   0   5   6       86.23      138.12     44.42 o 
   1   5   6     3020.29     3040.02    102.41 o 
   2   5   6    36733.15    36212.64    644.82 o 
   3   5   6     3320.07     3393.45    101.81 o 
   4   5   6     3029.05     2993.97    159.57 o 
   5   5   6     3170.03     3291.93    179.16 o 
   6   5   6     6505.80     6603.17    258.90 o 
   7   5   6      271.49      224.66    150.82 o 
   8   5   6     6601.41     6317.51    436.22 o 
   9   5   6      520.67      372.75    164.86 o 
  10   5   6        1.62     -161.06    164.67 o 
 -11   6   6       53.38      435.33    316.52 o 
 -10   6   6     3496.09     3814.60    337.98 o 
  -9   6   6      482.35      380.13    213.13 o 
  -8   6   6       24.13      424.40    203.17 o 
  -7   6   6     3243.00     3405.15    214.41 o 
  -6   6   6    17782.07    17544.40    356.20 o 
  -5   6   6      173.82      138.02     83.66 o 
  -4   6   6     5538.83     5440.35    185.58 o 
  -3   6   6     4199.20     4216.34    154.60 o 
  -2   6   6    15707.15    15863.13    436.00 o 
  -1   6   6      517.54      196.86    107.53 o 
   0   6   6    28672.59    28631.49    418.49 o 
   1   6   6      233.59      193.52     52.54 o 
   2   6   6       45.30       30.75     54.82 o 
   3   6   6     2526.29     2521.21    108.72 o 
   4   6   6    20330.29    19947.11    455.25 o 
   5   6   6      106.79      119.78    104.53 o 
   6   6   6      870.64      780.03    121.81 o 
   7   6   6      576.06      405.61    120.35 o 
   8   6   6      585.35      430.46    158.23 o 
   9   6   6      256.88      452.57    173.93 o 
  10   6   6     2876.44     2675.45    259.30 o 
 -10   7   6      297.16      381.33    553.92 o 
  -9   7   6      408.25      494.09    221.76 o 
  -8   7   6     7515.54     7461.04    407.95 o 
  -7   7   6      978.35     1058.22    332.09 o 
  -6   7   6     1105.78     1239.15    162.51 o 
  -5   7   6     2340.67     2167.95    129.39 o 
  -4   7   6     9719.89     9042.94    238.68 o 
  -3   7   6      642.97      663.71     67.24 o 
  -2   7   6    19439.37    18103.30    530.82 o 
  -1   7   6     9259.05     9236.02    317.64 o 
   0   7   6       63.38       98.66     47.02 o 
   1   7   6     4420.79     4437.19    126.48 o 
   2   7   6    34740.37    34339.01    502.26 o 
   3   7   6     1203.76     1409.97    144.93 o 
   4   7   6     2382.11     2381.96    157.11 o 
   5   7   6     4467.85     4705.11    205.32 o 
   6   7   6     3418.71     3663.08    184.56 o 
   7   7   6      179.89      305.22    119.50 o 
   8   7   6     4501.73     4471.85    263.80 o 
   9   7   6      940.88      746.27    187.58 o 
 -10   8   6     2679.89     2809.70    323.35 o 
  -9   8   6      565.29      958.81    242.63 o 
  -8   8   6       59.27     -126.99    291.40 o 
  -7   8   6     3081.32     2991.22    298.09 o 
  -6   8   6     7779.03     7855.77    298.54 o 
  -5   8   6       40.03      -65.65    151.55 o 
  -4   8   6     6772.54     6447.07    322.97 o 
  -3   8   6     5783.75     5512.70    286.55 o 
  -2   8   6     2647.68     2579.40    301.77 o 
  -1   8   6      806.01      880.40    108.75 o 
   0   8   6    35148.94    35218.29    511.59 o 
   1   8   6     2287.33     2295.49    102.89 o 
   2   8   6       87.37       43.71     63.16 o 
   3   8   6     3422.58     3434.33    172.33 o 
   4   8   6    15167.66    14940.19    322.73 o 
   5   8   6      201.29      292.47    108.93 o 
   6   8   6     3400.25     3427.78    186.31 o 
   7   8   6     1647.61     1741.42    186.64 o 
   8   8   6      880.36      804.22    215.96 o 
   9   8   6      160.54      341.85    213.68 o 
 -10   9   6      224.20     -301.20    203.82 o 
  -9   9   6      275.58      453.78    234.09 o 
  -8   9   6     6590.30     6431.78    406.02 o 
  -7   9   6      537.83      422.62    232.52 o 
  -6   9   6       45.60      161.64    248.63 o 
  -5   9   6     7361.57     6895.02    485.15 o 
  -4   9   6     5253.13     5231.41    370.22 o 
  -3   9   6      644.74      955.89    174.96 o 
  -2   9   6    16343.75    15450.38    423.88 o 
  -1   9   6     9345.92     9104.75    262.43 o 
   0   9   6      311.61      353.60     73.24 o 
   1   9   6     1822.03     1830.13    142.01 o 
   2   9   6    27455.09    27427.58    403.82 o 
   3   9   6      768.26      664.23    111.07 o 
   4   9   6     1310.31     1461.30    133.78 o 
   5   9   6     8531.99     7991.70    253.61 o 
   6   9   6     2264.25     2072.73    164.32 o 
   7   9   6       37.03       68.93    121.99 o 
   8   9   6     3326.27     3787.37    379.11 o 
   9   9   6      817.25      978.18    206.16 o 
 -10  10   6     1778.58     1560.86    304.08 o 
  -9  10   6      756.58      955.49    262.40 o 
  -8  10   6        0.37      161.90    295.58 o 
  -7  10   6     1769.84     2019.35    262.92 o 
  -6  10   6     7440.91     6920.23    398.83 o 
  -5  10   6      553.85      741.96    207.12 o 
  -4  10   6     2385.76     2063.87    221.23 o 
  -3  10   6     9443.25     8648.03    662.02 o 
  -2  10   6     4992.06     5134.56    219.67 o 
  -1  10   6      897.05      576.74    117.61 o 
   0  10   6    29158.65    28483.46    538.67 o 
   1  10   6      380.16      432.50    109.50 o 
   2  10   6       75.88       76.21     75.73 o 
   3  10   6     8732.54     9150.50    374.80 o 
   4  10   6     9344.20     9670.00    309.20 o 
   5  10   6      486.85      546.49    125.41 o 
   6  10   6     4737.84     4677.45    294.23 o 
   7  10   6     3290.91     3674.03    215.35 o 
   8  10   6      701.31      546.40    157.91 o 
   9  10   6       38.06       94.66    165.02 o 
  -9  11   6      272.50       44.40    228.08 o 
  -8  11   6     3881.85     3643.10    355.69 o 
  -7  11   6      793.52      766.86    234.60 o 
  -6  11   6      285.50      610.69    343.28 o 
  -5  11   6     2021.65     2410.67    257.24 o 
  -4  11   6     5235.23     5060.73    653.27 o 
  -3  11   6      195.60      118.12    117.22 o 
  -2  11   6    10996.51    11051.97    316.27 o 
  -1  11   6     9843.38     9228.26    286.13 o 
   0  11   6     2523.45     2488.53    163.87 o 
   1  11   6     4775.06     4753.71    208.49 o 
   2  11   6    13028.42    13301.56    377.73 o 
   3  11   6     1455.98     1513.96    132.55 o 
   4  11   6     2559.29     2635.04    227.45 o 
   5  11   6     5572.34     5476.13    224.74 o 
   6  11   6      549.32      332.01    123.89 o 
   7  11   6        2.85      117.44    126.36 o 
   8  11   6     2358.49     2202.47    203.58 o 
  -9  12   6      482.57      487.47    290.08 o 
  -8  12   6       38.87      317.47    257.74 o 
  -7  12   6     2034.52     2173.85    295.91 o 
  -6  12   6     4120.52     4601.26    336.69 o 
  -5  12   6      229.51      146.89    187.87 o 
  -4  12   6     1627.11     1677.65    165.77 o 
  -3  12   6     9928.23     9833.27    314.47 o 
  -2  12   6     3629.92     4233.00    212.16 o 
  -1  12   6     1381.00     1530.29    173.01 o 
   0  12   6     9397.62     8938.87    287.42 o 
   1  12   6     2816.63     2559.25    175.65 o 
   2  12   6      212.56      287.56    171.76 o 
   3  12   6     5963.41     5749.68    239.88 o 
   4  12   6     5315.92     5417.21    228.15 o 
   5  12   6       10.02      -36.71    108.95 o 
   6  12   6     1770.60     1903.49    176.44 o 
   7  12   6     3094.75     3471.38    227.93 o 
   8  12   6      391.29      277.21    179.59 o 
  -8  13   6     1435.73     1638.73    290.33 o 
  -7  13   6     1073.95      799.28    244.18 o 
  -6  13   6     1202.41     1528.57    262.24 o 
  -5  13   6     5653.60     6178.35    365.73 o 
  -4  13   6     6123.67     6043.89    348.08 o 
  -3  13   6      131.16      283.45    149.42 o 
  -2  13   6     4217.66     4167.58    221.50 o 
  -1  13   6     9132.44     9325.83    328.04 o 
   0  13   6     2494.52     2353.85    183.99 o 
   1  13   6     1720.23     2120.45    307.89 o 
   2  13   6     3785.89     3616.57    273.57 o 
   3  13   6      553.77      679.54    131.71 o 
   4  13   6      999.49     1380.87    205.59 o 
   5  13   6     4604.74     4620.01    361.49 o 
   6  13   6     1828.37     1790.94    202.57 o 
   7  13   6      144.89      172.69    141.49 o 
  -8  14   6       45.66       61.91    245.03 o 
  -7  14   6     1774.07     1957.98    363.38 o 
  -6  14   6     2656.40     2460.54    299.82 o 
  -5  14   6      292.46      315.37    316.83 o 
  -4  14   6     2456.56     2542.14    270.86 o 
  -3  14   6     9177.94     8770.96    459.82 o 
  -2  14   6     1678.27     1516.98    172.33 o 
  -1  14   6     1830.20     1948.67    173.64 o 
   0  14   6     1280.36     1174.37    305.13 o 
   1  14   6     4197.38     4273.91    217.70 o 
   2  14   6      376.68      236.35    165.05 o 
   3  14   6     5897.49     5807.63    242.18 o 
   4  14   6     3550.66     3399.58    223.61 o 
   5  14   6        8.24       22.53    124.44 o 
   6  14   6     1723.04     1726.57    371.85 o 
   7  14   6     2214.87     2553.78    292.03 o 
  -7  15   6     1039.15     1199.65    425.66 o 
  -6  15   6      413.22      763.72    240.23 o 
  -5  15   6     3482.13     3984.39    713.99 o 
  -4  15   6     2385.80     2413.14    273.99 o 
  -3  15   6      171.92      120.69    188.58 o 
  -2  15   6     4231.05     4763.78    305.24 o 
  -1  15   6     6099.62     6265.06    269.60 o 
   0  15   6        8.27     -152.61    119.85 o 
   1  15   6     3050.84     3236.07    284.07 o 
   2  15   6     3020.11     3406.22    268.66 o 
   3  15   6     1333.15     1148.58    215.92 o 
   4  15   6      755.61      529.21    147.83 o 
   5  15   6     3201.08     3256.55    213.96 o 
   6  15   6     1244.58     1504.14    227.47 o 
  -7  16   6     1849.97     1900.40    318.42 o 
  -6  16   6      888.44     1215.32    272.59 o 
  -5  16   6      403.42      158.89    291.51 o 
  -4  16   6      966.17      790.91    417.52 o 
  -3  16   6     5588.79     5942.44    358.41 o 
  -2  16   6     1823.67     1648.54    240.26 o 
  -1  16   6     1114.16     1115.43    233.20 o 
   0  16   6     2603.54     2755.56    204.79 o 
   1  16   6     2874.30     2819.12    267.05 o 
   2  16   6      109.59      151.59    174.64 o 
   3  16   6     5126.00     5131.81    367.27 o 
   4  16   6     1959.31     2038.32    212.63 o 
   5  16   6      254.51      -72.37    137.68 o 
   6  16   6      815.70      979.73    217.75 o 
  -6  17   6       22.65      -78.96    214.79 o 
  -5  17   6     2714.99     3000.70    329.42 o 
  -4  17   6      897.38     1063.96    416.41 o 
  -3  17   6      175.97     -112.88    189.12 o 
  -2  17   6     2266.71     1863.90    256.97 o 
  -1  17   6     3034.33     3319.33    227.95 o 
   0  17   6      249.67      291.14    150.36 o 
   1  17   6     4024.19     3541.98    701.48 o 
   2  17   6     1428.90     1270.43    229.13 o 
   3  17   6     1517.64     1976.04    259.73 o 
   4  17   6      304.44      277.06    161.73 o 
   5  17   6     2673.43     2564.35    289.99 o 
  -5  18   6      203.40      314.43    234.78 o 
  -4  18   6      330.07      268.32    782.36 o 
  -3  18   6     3450.69     3641.08    389.85 o 
  -2  18   6      295.65      311.51    221.96 o 
  -1  18   6     1526.86     1782.01    256.19 o 
   0  18   6     1471.94     1433.55    192.64 o 
   1  18   6     3678.59     3229.86    616.86 o 
   2  18   6        0.29     -164.12    182.54 o 
   3  18   6     3298.65     2781.86    297.09 o 
   4  18   6     1029.90      481.88    307.17 o 
  -4  19   6      230.80      -30.57    354.46 o 
  -3  19   6       52.63       88.19    330.66 o 
  -2  19   6      272.56      160.64    213.54 o 
  -1  19   6     3868.13     3964.44    333.44 o 
   0  19   6       10.56      495.14    324.04 o 
   1  19   6     2190.00     2413.35    285.51 o 
   2  19   6      781.76      524.21    411.52 o 
  -1  20   6      901.28     1263.87    311.44 o 
 -11   0   7     3083.24     2956.67    427.18 o 
  -9   0   7      723.31      933.62    205.98 o 
  -7   0   7     4491.46     5115.61    462.16 o 
  -5   0   7    23604.13    23743.12    587.47 o 
  -3   0   7      451.34      518.92    112.18 o 
  -1   0   7    59647.15    63652.57   1184.94 o 
   1   0   7    12495.47    12123.26    423.72 o 
   3   0   7     2949.09     2904.30    163.17 o 
   5   0   7    22784.07    23432.11    570.37 o 
   7   0   7      159.34        9.56    218.27 o 
   9   0   7     3802.55     3040.68    430.63 o 
 -11   1   7      163.25      204.97    199.91 o 
 -10   1   7       10.14     -144.12    176.29 o 
  -9   1   7     6824.67     7030.00    302.49 o 
  -8   1   7        3.23      205.64    122.39 o 
  -7   1   7     8127.23     8002.50    254.19 o 
  -6   1   7       13.05       63.14    103.35 o 
  -5   1   7      338.58      378.94    156.09 o 
  -4   1   7      190.60      160.21     82.45 o 
  -3   1   7    47211.52    45436.21    641.89 o 
  -2   1   7        9.43       24.04     52.47 o 
  -1   1   7     1444.26     1577.66     93.96 o 
   0   1   7       10.97      -35.49     75.60 o 
   1   1   7    15712.60    15319.53    297.30 o 
   2   1   7      114.80       88.57     61.11 o 
   3   1   7    27562.61    27007.38    414.20 o 
   4   1   7      210.48      302.25     75.69 o 
   5   1   7      653.73      725.95    146.25 o 
   6   1   7      137.29       83.29     92.67 o 
   7   1   7    10743.83    10335.35    325.75 o 
   8   1   7       91.73      285.29    195.70 o 
   9   1   7      750.40      990.28    238.86 o 
  10   1   7        1.00     -102.10    202.21 o 
 -11   2   7     2267.41     1779.52    269.93 o 
 -10   2   7        1.70      -68.98    257.42 o 
  -9   2   7      828.38     1198.07    179.00 o 
  -8   2   7     1351.39     1416.24    154.41 o 
  -7   2   7     5746.21     5505.58    217.51 o 
  -6   2   7      268.59      129.18    107.38 o 
  -5   2   7    22276.15    22579.94    403.64 o 
  -4   2   7      344.57      263.19     79.28 o 
  -3   2   7      400.33      589.54     80.45 o 
  -2   2   7     5728.25     6177.16    183.77 o 
  -1   2   7    53761.32    54762.80    835.97 o 
   0   2   7      507.08      477.11     60.94 o 
   1   2   7    21135.25    21936.78    389.71 o 
   2   2   7     7127.73     6968.45    166.88 o 
   3   2   7     8171.04     7968.58    164.97 o 
   4   2   7      239.30      180.58     70.44 o 
   5   2   7    21889.31    22117.62    384.78 o 
   6   2   7       46.36      111.60    110.97 o 
   7   2   7      469.01      584.80    134.10 o 
   8   2   7      238.41       14.13    128.66 o 
   9   2   7     4444.61     4475.60    352.12 o 
  10   2   7       35.92      363.63    224.79 o 
 -11   3   7      316.22      735.98    320.79 o 
 -10   3   7       30.27      308.33    164.38 o 
  -9   3   7     5330.28     5682.32    274.26 o 
  -8   3   7      245.97       64.00    122.45 o 
  -7   3   7     7343.05     7596.99    271.66 o 
  -6   3   7     1892.34     1586.93    139.47 o 
  -5   3   7     2149.12     2098.06    130.01 o 
  -4   3   7      708.34      801.84    120.50 o 
  -3   3   7    30831.84    30575.10    662.20 o 
  -2   3   7     6509.14     7250.76    184.38 o 
  -1   3   7    10258.04    10691.19    223.81 o 
   0   3   7     3239.13     3250.58    105.63 o 
   1   3   7    25764.71    26829.06    458.82 o 
   2   3   7       47.34       11.99     56.04 o 
   3   3   7    25035.68    24519.81    342.10 o 
   4   3   7     1217.60     1333.05     97.60 o 
   5   3   7      608.61      548.12    114.66 o 
   6   3   7      107.12      170.27    182.77 o 
   7   3   7    13144.11    13195.95    420.17 o 
   8   3   7        3.80       54.00    135.04 o 
   9   3   7     1490.85     1507.29    286.93 o 
  10   3   7      136.15      152.68    326.60 o 
 -11   4   7     2254.63     2043.53    399.31 o 
 -10   4   7       17.18      -38.17    242.98 o 
  -9   4   7      958.82      683.44    262.61 o 
  -8   4   7     1199.28     1177.23    170.25 o 
  -7   4   7     8686.60     8830.97    268.05 o 
  -6   4   7       26.99      -92.08     97.64 o 
  -5   4   7    21562.03    20635.21    377.61 o 
  -4   4   7     3177.46     3299.57    136.52 o 
  -3   4   7     1902.92     2271.39    113.99 o 
  -2   4   7     3171.60     3070.61    193.55 o 
  -1   4   7    53655.86    55209.16   1241.05 o 
   0   4   7     3535.68     3567.31    110.05 o 
   1   4   7     9473.32     9313.43    163.96 o 
   2   4   7     4163.85     4221.33    134.14 o 
   3   4   7     3992.94     3997.50    137.00 o 
   4   4   7     1277.46     1210.13     96.07 o 
   5   4   7    18785.25    18360.42    419.72 o 
   6   4   7     1537.79     1629.56    162.43 o 
   7   4   7     1308.00     1298.99    161.58 o 
   8   4   7     1270.62     1039.19    172.59 o 
   9   4   7     3533.31     3687.64    539.17 o 
  10   4   7       43.88      108.09    218.57 o 
 -11   5   7      320.45      386.72    320.99 o 
 -10   5   7       99.91     -148.17    201.88 o 
  -9   5   7     2659.50     3113.56    349.27 o 
  -8   5   7       21.80      245.06    218.38 o 
  -7   5   7     8128.41     8119.06    258.66 o 
  -6   5   7     2126.70     2197.58    146.91 o 
  -5   5   7     3403.37     2974.77    219.85 o 
  -4   5   7       83.50       40.72     81.14 o 
  -3   5   7    24991.32    25254.33    449.06 o 
  -2   5   7     2907.16     3179.47    250.30 o 
  -1   5   7     6706.58     6408.60    259.74 o 
   0   5   7     7953.52     8073.18    187.65 o 
   1   5   7    16639.70    15776.41    253.67 o 
   2   5   7        9.07      -21.19     58.46 o 
   3   5   7    20514.42    20385.60    372.88 o 
   4   5   7     4789.09     4832.26    205.31 o 
   5   5   7     1049.06     1137.02    239.66 o 
   6   5   7       31.18        5.59    116.85 o 
   7   5   7     8038.12     8092.95    303.55 o 
   8   5   7       26.32        5.68    208.91 o 
   9   5   7     1190.42     1334.89    194.32 o 
 -10   6   7       18.55     -298.23    198.82 o 
  -9   6   7     2883.29     2849.28    295.47 o 
  -8   6   7     2078.97     2209.26    352.69 o 
  -7   6   7     5836.64     5557.17    265.88 o 
  -6   6   7      165.17      102.65    141.19 o 
  -5   6   7    14099.98    13808.55    368.83 o 
  -4   6   7     1989.60     1788.98    159.97 o 
  -3   6   7      420.52      319.88    204.54 o 
  -2   6   7     1553.78     1783.93    355.65 o 
  -1   6   7    17880.05    18029.55    467.76 o 
   0   6   7     2220.30     2236.12     87.91 o 
   1   6   7    19825.13    19180.43    295.07 o 
   2   6   7     8734.97     8449.56    194.08 o 
   3   6   7    13618.95    13292.60    317.36 o 
   4   6   7      125.51      -20.86     91.81 o 
   5   6   7     7450.28     7094.13    368.09 o 
   6   6   7       89.76      170.35    122.87 o 
   7   6   7      216.47      434.55    159.47 o 
   8   6   7     1746.74     1980.94    204.25 o 
   9   6   7     2293.53     2641.07    306.21 o 
 -10   7   7      833.66      604.99    243.11 o 
  -9   7   7     3421.11     3733.14    323.56 o 
  -8   7   7        1.43     -148.23    189.20 o 
  -7   7   7     5922.06     6047.59    402.89 o 
  -6   7   7     2592.61     2795.22    247.85 o 
  -5   7   7     2399.01     2396.50    190.14 o 
  -4   7   7     1574.96     1622.84    231.60 o 
  -3   7   7    16731.37    15826.45    475.01 o 
  -2   7   7     3180.96     3212.82    216.91 o 
  -1   7   7     5944.66     5699.46    259.73 o 
   0   7   7     3974.99     4111.52    127.81 o 
   1   7   7    13188.14    13218.64    231.90 o 
   2   7   7        7.14      -52.56     86.54 o 
   3   7   7    18791.22    18339.29    396.96 o 
   4   7   7     3239.04     3251.70    302.57 o 
   5   7   7      223.36      198.21    118.63 o 
   6   7   7      535.37      494.40    131.64 o 
   7   7   7     4717.68     4948.69    259.13 o 
   8   7   7      145.21      181.94    195.93 o 
   9   7   7      750.22      593.02    179.10 o 
 -10   8   7      227.97      425.20    244.03 o 
  -9   8   7     1504.73     1533.61    276.14 o 
  -8   8   7     1321.49     1125.19    245.02 o 
  -7   8   7     4818.23     4276.21    515.46 o 
  -6   8   7     1188.04     1002.76    206.79 o 
  -5   8   7     8780.63     8444.49    392.89 o 
  -4   8   7     5475.47     5293.14    297.41 o 
  -3   8   7       18.76       31.13    135.86 o 
  -2   8   7     6198.52     5883.28    283.14 o 
  -1   8   7    14644.25    13882.69    332.88 o 
   0   8   7     1449.18     1539.10    131.85 o 
   1   8   7    12953.17    12922.66    234.76 o 
   2   8   7     4990.54     5007.22    151.76 o 
   3   8   7     8224.06     8091.57    250.92 o 
   4   8   7     1748.40     1904.05    155.00 o 
   5   8   7     8928.08     9112.63    376.87 o 
   6   8   7     1890.84     2037.50    181.27 o 
   7   8   7      140.64       28.29    126.43 o 
   8   8   7      697.14      715.71    210.61 o 
   9   8   7     2202.93     2492.77    244.81 o 
 -10   9   7      905.34     1203.85    275.29 o 
  -9   9   7     1882.48     2198.35    293.07 o 
  -8   9   7       40.05      -44.71    200.27 o 
  -7   9   7     4381.38     4607.20    374.49 o 
  -6   9   7     1144.76      967.42    173.85 o 
  -5   9   7     2004.94     2348.24    256.92 o 
  -4   9   7     7206.82     7060.86    339.96 o 
  -3   9   7    11988.96    11944.37    417.79 o 
  -2   9   7     3438.69     3070.70    233.58 o 
  -1   9   7     4888.72     4717.87    208.47 o 
   0   9   7     5934.95     5867.08    224.91 o 
   1   9   7    11948.27    11653.50    306.55 o 
   2   9   7      143.39      319.05     77.63 o 
   3   9   7    15480.18    15006.51    293.29 o 
   4   9   7     4259.75     4618.86    220.33 o 
   5   9   7      639.00      947.13    143.79 o 
   6   9   7     1140.81     1366.21    170.73 o 
   7   9   7     4930.91     5197.90    273.19 o 
   8   9   7      641.10      324.97    305.01 o 
   9   9   7      618.17      624.62    188.33 o 
  -9  10   7     1008.70     1417.63    279.03 o 
  -8  10   7     1410.69     1116.81    258.35 o 
  -7  10   7     2266.48     2396.93    287.74 o 
  -6  10   7      518.06      669.34    212.28 o 
  -5  10   7     4959.18     4694.30    326.22 o 
  -4  10   7     1637.89     1705.69    224.11 o 
  -3  10   7       27.03       39.43    197.52 o 
  -2  10   7     9746.05     9739.07    296.87 o 
  -1  10   7    15675.64    15713.50    578.55 o 
   0  10   7     2103.11     1891.93    152.31 o 
   1  10   7     9502.19     9067.62    272.09 o 
   2  10   7     5574.99     5633.07    198.08 o 
   3  10   7     5590.97     5539.75    213.48 o 
   4  10   7     2881.93     3208.07    237.34 o 
   5  10   7     8436.92     9369.60    316.90 o 
   6  10   7     1596.52     1877.36    270.93 o 
   7  10   7      230.59      303.49    154.82 o 
   8  10   7     1564.68     1851.47    220.00 o 
  -9  11   7     2104.59     2036.07    321.88 o 
  -8  11   7        0.08     -174.25    204.59 o 
  -7  11   7     3249.81     4053.63    646.77 o 
  -6  11   7     2079.15     1751.02    257.84 o 
  -5  11   7     1817.62     1803.55    255.87 o 
  -4  11   7     2499.48     2844.69    273.76 o 
  -3  11   7    10939.24    10313.77    349.07 o 
  -2  11   7     3376.14     3669.42    280.96 o 
  -1  11   7       58.83       49.53    165.25 o 
   0  11   7     5870.97     5918.04    238.06 o 
   1  11   7    12461.65    12393.48    335.44 o 
   2  11   7      670.68      599.97    218.33 o 
   3  11   7     7009.89     6530.72    279.24 o 
   4  11   7     4477.17     4453.25    208.60 o 
   5  11   7      328.70      199.49    133.57 o 
   6  11   7      731.12     1000.08    169.88 o 
   7  11   7     2945.29     2869.87    229.69 o 
   8  11   7      573.27      636.69    183.64 o 
  -9  12   7      626.47      613.80    255.30 o 
  -8  12   7     1201.07      964.63    265.03 o 
  -7  12   7      521.40      308.76    264.55 o 
  -6  12   7     1074.17     1291.45    450.88 o 
  -5  12   7     5797.48     5604.93    349.46 o 
  -4  12   7     3455.97     3298.46    211.74 o 
  -3  12   7      136.57      274.68    136.33 o 
  -2  12   7     7504.95     6856.56    300.61 o 
  -1  12   7     6085.88     5943.09    253.18 o 
   0  12   7      692.13      742.47    172.18 o 
   1  12   7     1596.94     1671.05    157.01 o 
   2  12   7     9133.41     8482.16    383.72 o 
   3  12   7     1895.92     2071.36    196.95 o 
   4  12   7     1130.27     1034.65    258.14 o 
   5  12   7     4824.40     4716.83    451.38 o 
   6  12   7     2404.99     2297.94    340.18 o 
   7  12   7        2.85      -71.63    172.45 o 
  -8  13   7       14.51     -132.54    229.03 o 
  -7  13   7     1854.52     1898.46    296.35 o 
  -6  13   7     2627.62     2613.49    306.30 o 
  -5  13   7       53.14      -32.21    189.20 o 
  -4  13   7     1970.82     2178.42    673.80 o 
  -3  13   7    16578.59    15912.17    420.64 o 
  -2  13   7     2540.25     2328.89    252.19 o 
  -1  13   7       20.02      -24.56    205.05 o 
   0  13   7     7411.56     8161.29    358.61 o 
   1  13   7     1660.10     1602.48    162.36 o 
   2  13   7       99.98      173.44    268.62 o 
   3  13   7     3419.58     3249.56    319.36 o 
   4  13   7     2088.26     2194.60    208.45 o 
   5  13   7       23.93      139.97    151.02 o 
   6  13   7     1612.82     2281.40    427.76 o 
   7  13   7     2531.84     2968.16    924.60 o 
  -8  14   7     2693.43     2557.04    342.04 o 
  -7  14   7      592.43      705.85    501.95 o 
  -6  14   7      148.26      -97.21    205.77 o 
  -5  14   7     3011.59     3187.52    368.08 o 
  -4  14   7     5611.54     5939.55    359.89 o 
  -3  14   7      110.89       -6.79    166.60 o 
  -2  14   7     7408.89     7187.87    282.76 o 
  -1  14   7     3553.21     3742.06    217.27 o 
   0  14   7     1097.80     1102.34    152.79 o 
   1  14   7      497.93      476.75    176.57 o 
   2  14   7     6589.48     6702.96    743.29 o 
   3  14   7      342.64      537.99    304.42 o 
   4  14   7     1121.54      748.30    176.61 o 
   5  14   7     3089.27     3082.58    375.32 o 
   6  14   7     1342.51     1326.80    207.95 o 
   7  14   7       15.78       62.10    186.04 o 
  -7  15   7      514.93      464.29    255.85 o 
  -6  15   7     2618.61     2573.74    379.78 o 
  -5  15   7      137.97      205.61    216.42 o 
  -4  15   7     2616.25     2296.08    273.40 o 
  -3  15   7     7801.72     7688.71    601.00 o 
  -2  15   7     2043.16     2134.34    191.58 o 
  -1  15   7      349.26      226.15    137.07 o 
   0  15   7     5012.38     5349.07    252.20 o 
   1  15   7     1449.29     1511.58    218.38 o 
   2  15   7      196.71      134.33    180.52 o 
   3  15   7     1679.46     1528.63    242.01 o 
   4  15   7     3861.75     3854.12    261.30 o 
   5  15   7        3.80       26.30    154.91 o 
   6  15   7     1101.40     1100.84    251.85 o 
  -6  16   7      246.35     -166.95    755.10 o 
  -5  16   7     1457.50     1526.74    459.33 o 
  -4  16   7     2968.34     2659.95    292.95 o 
  -3  16   7       67.08     -265.24    176.83 o 
  -2  16   7     4708.38     4579.08    409.06 o 
  -1  16   7     3416.37     3802.21    238.99 o 
   0  16   7       51.36       42.51    137.80 o 
   1  16   7      674.79      872.47    216.36 o 
   2  16   7     7394.78     6575.74    369.87 o 
   3  16   7      273.26      290.00    195.70 o 
   4  16   7      439.92      566.84    277.06 o 
   5  16   7     1976.45     1742.19    222.36 o 
  -6  17   7     2436.15     2575.95    445.79 o 
  -5  17   7       93.65      371.59    227.61 o 
  -4  17   7     1088.26      982.63    253.37 o 
  -3  17   7     2774.04     2437.83    284.08 o 
  -2  17   7      735.20     1040.62    235.69 o 
  -1  17   7      111.13      -46.58    150.05 o 
   0  17   7     6389.66     6870.22    362.33 o 
   1  17   7     1263.77     1224.24    233.96 o 
   2  17   7       95.71      169.32    205.56 o 
   3  17   7      849.29      663.23    221.07 o 
   4  17   7     3125.66     2495.41    284.80 o 
  -4  18   7     2058.85     2498.19    313.58 o 
  -3  18   7        1.95      -89.95    210.61 o 
  -2  18   7     2564.89     2507.05    294.39 o 
  -1  18   7     1039.47     1040.02    239.56 o 
   0  18   7      114.47      -69.42    188.06 o 
   1  18   7      494.12      565.87    215.90 o 
   2  18   7     5552.60     5514.15    374.32 o 
   3  18   7      591.71      385.71    222.56 o 
  -3  19   7      292.96      431.36    239.93 o 
  -2  19   7      934.16     1067.31    450.38 o 
  -1  19   7      238.57      167.27    221.21 o 
   0  19   7     3903.99     3861.77    370.52 o 
   1  19   7      566.10      386.78    229.37 o 
   2  19   7       13.56     -289.86    197.75 o 
 -10   0   8     2335.02     2921.07    399.51 o 
  -8   0   8      102.75      112.20    170.19 o 
  -6   0   8    13892.22    13988.21    454.04 o 
  -4   0   8    14455.69    14472.59    419.78 o 
  -2   0   8    18921.78    18943.61    456.09 o 
   0   0   8    28749.39    28820.54    501.03 o 
   2   0   8        6.06      -37.63     91.54 o 
   4   0   8    20032.31    19209.21    488.42 o 
   6   0   8     7185.54     7426.85    324.11 o 
   8   0   8     3666.70     3223.96    429.01 o 
 -11   1   8       12.04     -101.34    191.12 o 
 -10   1   8     1800.40     1518.24    234.16 o 
  -9   1   8       17.18     -182.29    121.53 o 
  -8   1   8     9726.14     9970.15    288.64 o 
  -7   1   8      106.08       44.28    117.01 o 
  -6   1   8     1500.91     1601.01    166.15 o 
  -5   1   8       51.15       46.06     96.83 o 
  -4   1   8    15859.04    15698.79    311.30 o 
  -3   1   8       87.68       96.99     73.58 o 
  -2   1   8    43794.33    44856.63    633.42 o 
  -1   1   8      164.19      118.76     61.95 o 
   0   1   8     3607.36     3611.67    141.98 o 
   1   1   8       47.17       -3.71     57.57 o 
   2   1   8    31305.26    30966.65    464.25 o 
   3   1   8      124.78      172.13     78.54 o 
   4   1   8     3234.40     3211.13    136.55 o 
   5   1   8      145.62      148.54     87.01 o 
   6   1   8     5620.27     5700.83    296.87 o 
   7   1   8       14.47      136.40    121.07 o 
   8   1   8     6481.53     6071.73    517.39 o 
   9   1   8        0.88        0.21    198.42 o 
 -11   2   8       12.17      140.36    287.84 o 
 -10   2   8     2331.86     2132.72    259.90 o 
  -9   2   8       51.38      -36.56    137.70 o 
  -8   2   8      216.58      482.48    179.31 o 
  -7   2   8      535.14      678.40    125.60 o 
  -6   2   8    12455.61    12230.09    299.95 o 
  -5   2   8     1121.19     1218.89    156.99 o 
  -4   2   8    18997.65    19664.31    439.45 o 
  -3   2   8     1147.98     1264.65     95.92 o 
  -2   2   8    10624.82    10546.73    218.19 o 
  -1   2   8      199.90      123.37     63.75 o 
   0   2   8    34838.17    34129.99    494.77 o 
   1   2   8      364.84      388.47     70.18 o 
   2   2   8       40.80       27.86     59.38 o 
   3   2   8     1812.17     1931.93     94.30 o 
   4   2   8    15037.17    14305.67    285.65 o 
   5   2   8      128.78      -73.97     89.55 o 
   6   2   8     6936.61     6600.66    256.13 o 
   7   2   8       77.43       89.78    118.73 o 
   8   2   8     3938.64     3373.56    294.28 o 
   9   2   8       22.40       27.15    225.69 o 
 -11   3   8       21.85      268.71    266.88 o 
 -10   3   8      665.23      183.57    200.82 o 
  -9   3   8        3.80       38.19    181.26 o 
  -8   3   8     8392.41     9018.97    280.59 o 
  -7   3   8     1323.31     1427.46    150.33 o 
  -6   3   8      330.86      149.34    112.26 o 
  -5   3   8      578.67      522.67    106.78 o 
  -4   3   8    22401.92    22455.79    491.69 o 
  -3   3   8      293.40      300.60     77.61 o 
  -2   3   8    22470.48    22659.05    411.42 o 
  -1   3   8     2035.39     2219.66    106.05 o 
   0   3   8     3731.26     3639.53    142.58 o 
   1   3   8     2820.13     3050.79    128.86 o 
   2   3   8    48314.86    48493.02    673.70 o 
   3   3   8      257.88      233.52     62.70 o 
   4   3   8     3305.90     3312.52    138.30 o 
   5   3   8      315.64      403.86    112.43 o 
   6   3   8     9576.93     9166.57    304.78 o 
   7   3   8      302.67      254.02    129.91 o 
   8   3   8     7266.07     7064.46    300.11 o 
   9   3   8       39.41     -236.15    183.77 o 
 -11   4   8      106.35       42.11    291.09 o 
 -10   4   8     2604.82     2870.98    301.97 o 
  -9   4   8       84.59     -188.92    180.42 o 
  -8   4   8       48.54      474.31    156.75 o 
  -7   4   8      803.44      805.54    171.06 o 
  -6   4   8    14201.52    14201.74    324.31 o 
  -5   4   8     1672.56     1517.78    127.22 o 
  -4   4   8    10452.74    10558.79    239.44 o 
  -3   4   8     1370.93     1252.09    136.73 o 
  -2   4   8    22903.17    23026.55    654.90 o 
  -1   4   8     2758.58     3346.90    115.60 o 
   0   4   8    21319.31    20459.05    333.01 o 
   1   4   8      301.45      329.44     59.62 o 
   2   4   8        3.51       41.33     63.62 o 
   3   4   8     1012.73     1034.30     86.47 o 
   4   4   8    12517.19    12478.05    323.09 o 
   5   4   8      490.07      662.76    125.06 o 
   6   4   8     6451.25     6587.78    268.06 o 
   7   4   8      829.47      865.21    166.30 o 
   8   4   8     2206.86     2055.52    206.71 o 
   9   4   8      348.46      570.76    264.55 o 
 -10   5   8      333.19      382.84    388.13 o 
  -9   5   8      376.73      467.06    540.50 o 
  -8   5   8     8249.78     8137.68    410.80 o 
  -7   5   8      671.86      535.01    163.56 o 
  -6   5   8      685.63      742.56    165.86 o 
  -5   5   8     2510.04     2656.27    195.69 o 
  -4   5   8    17337.07    17626.40    564.93 o 
  -3   5   8       45.00      -51.23    161.62 o 
  -2   5   8    34817.01    35364.99    784.89 o 
  -1   5   8       94.95      360.87    125.90 o 
   0   5   8     2259.85     2410.15    104.02 o 
   1   5   8     8168.68     8444.80    179.58 o 
   2   5   8    33942.54    34358.94    512.84 o 
   3   5   8     1450.60     1620.35    105.51 o 
   4   5   8     1957.69     2088.91    147.57 o 
   5   5   8      265.53      455.40    123.81 o 
   6   5   8     7903.84     7841.05    288.13 o 
   7   5   8        3.93     -118.16    120.32 o 
   8   5   8     4784.51     4564.94    262.32 o 
   9   5   8      207.89      405.34    219.68 o 
 -10   6   8     2874.44     2712.78    511.09 o 
  -9   6   8      159.77      107.75    208.64 o 
  -8   6   8        4.09      280.71    451.80 o 
  -7   6   8     1567.40     1159.26    235.58 o 
  -6   6   8    14524.69    14304.86    410.71 o 
  -5   6   8      656.48      578.66    148.35 o 
  -4   6   8     3126.36     2757.90    221.36 o 
  -3   6   8     4048.53     3921.27    246.15 o 
  -2   6   8     5122.34     5162.16    584.62 o 
  -1   6   8     5109.22     5430.60    268.17 o 
   0   6   8    16403.11    16534.15    375.13 o 
   1   6   8     2682.27     2969.79    145.58 o 
   2   6   8      726.57      861.25     89.51 o 
   3   6   8     2682.52     2668.42    154.11 o 
   4   6   8    13846.77    13729.41    347.23 o 
   5   6   8       74.03      -31.97    105.78 o 
   6   6   8     2788.18     3316.66    206.07 o 
   7   6   8     1381.75     1410.82    175.88 o 
   8   6   8      444.59      835.51    174.37 o 
   9   6   8      269.80      304.33    168.16 o 
 -10   7   8      590.84      791.60    247.19 o 
  -9   7   8      478.95      245.59    216.38 o 
  -8   7   8     7633.20     7617.84    415.71 o 
  -7   7   8      549.14      643.07    165.14 o 
  -6   7   8      690.00     1193.99    178.81 o 
  -5   7   8     4328.14     4461.70    241.79 o 
  -4   7   8    15489.06    14320.97    474.85 o 
  -3   7   8        1.88     -161.13    137.32 o 
  -2   7   8    12979.41    12895.79    411.52 o 
  -1   7   8     9518.00     8963.44    334.26 o 
   0   7   8      781.11      743.57    117.08 o 
   1   7   8      878.04      941.96     78.99 o 
   2   7   8    31395.34    30797.82    465.42 o 
   3   7   8     1480.11     1438.96    129.67 o 
   4   7   8     2363.06     2301.98    246.15 o 
   5   7   8     1704.81     1691.88    282.92 o 
   6   7   8     5011.10     5687.19    292.62 o 
   7   7   8      315.78      373.99    145.43 o 
   8   7   8     2151.74     2442.51    252.74 o 
   9   7   8      281.68       37.23    297.37 o 
 -10   8   8     1687.26     2279.56    314.35 o 
  -9   8   8      777.01      602.36    417.64 o 
  -8   8   8        1.77      303.41    216.00 o 
  -7   8   8     1009.00      894.66    172.69 o 
  -6   8   8     9570.51    10020.35    352.03 o 
  -5   8   8      182.21      285.85    229.08 o 
  -4   8   8     4042.81     3876.65    319.16 o 
  -3   8   8     6994.59     6686.96    322.70 o 
  -2   8   8     6033.29     6017.54    301.64 o 
  -1   8   8       65.37      -82.46    130.53 o 
   0   8   8    21574.29    20504.06    435.73 o 
   1   8   8     4539.29     4470.72    178.17 o 
   2   8   8      784.49      928.16     94.88 o 
   3   8   8     2416.39     2249.53    154.09 o 
   4   8   8    13512.35    13076.03    350.94 o 
   5   8   8       29.84      169.36    116.38 o 
   6   8   8     2538.95     2195.35    188.76 o 
   7   8   8     1840.30     1805.16    193.48 o 
   8   8   8      826.46      982.27    242.69 o 
 -10   9   8      321.42      368.41    240.08 o 
  -9   9   8       97.92      116.97    308.29 o 
  -8   9   8     4209.26     4165.51    678.91 o 
  -7   9   8      695.86      535.70    214.04 o 
  -6   9   8      103.47      -27.31    151.48 o 
  -5   9   8     3486.82     3081.32    283.30 o 
  -4   9   8     7282.55     6559.05    638.83 o 
  -3   9   8      163.96      279.98    175.15 o 
  -2   9   8     9075.29     8372.91    353.48 o 
  -1   9   8    10767.32    10631.17    325.94 o 
   0   9   8      316.00      423.22    118.37 o 
   1   9   8     1246.25     1202.12    180.64 o 
   2   9   8    26378.28    27027.39    472.65 o 
   3   9   8      157.01      143.58    105.72 o 
   4   9   8     1724.70     2046.95    205.60 o 
   5   9   8     3041.63     2853.04    210.99 o 
   6   9   8     4169.00     4136.94    267.00 o 
   7   9   8      186.49      171.49    145.30 o 
   8   9   8     2163.65     2132.82    226.01 o 
  -9  10   8      821.11      886.51    396.27 o 
  -8  10   8        4.45     -121.12    388.93 o 
  -7  10   8     1034.08     1110.58    239.21 o 
  -6  10   8     6458.13     6261.39    293.99 o 
  -5  10   8       13.15      147.16    191.30 o 
  -4  10   8     1220.97     1229.43    289.17 o 
  -3  10   8     9858.36     9325.22    406.41 o 
  -2  10   8     3950.41     3653.12    254.17 o 
  -1  10   8       89.51        0.41    111.94 o 
   0  10   8    14110.94    14258.82    362.95 o 
   1  10   8     5819.21     5595.36    241.61 o 
   2  10   8      102.19      -39.44    127.41 o 
   3  10   8     5189.54     5971.62    785.38 o 
   4  10   8    11849.12    11154.25    416.53 o 
   5  10   8       36.25       -9.68    166.30 o 
   6  10   8     2447.87     2541.88    207.34 o 
   7  10   8     3280.86     3267.25    483.21 o 
   8  10   8      406.57      539.36    177.85 o 
  -9  11   8      329.33      805.08    268.22 o 
  -8  11   8     3620.37     3462.20    342.45 o 
  -7  11   8      872.18     1039.39    258.81 o 
  -6  11   8      648.97      519.11    168.15 o 
  -5  11   8     2523.84     2826.27    397.17 o 
  -4  11   8     8969.16     9334.62    420.58 o 
  -3  11   8      556.74      338.64    136.70 o 
  -2  11   8     2125.04     2153.25    361.17 o 
  -1  11   8     6411.41     6184.99    384.46 o 
   0  11   8     3308.16     3376.22    396.49 o 
   1  11   8     3357.95     3263.74    224.50 o 
   2  11   8    13589.59    13987.47    399.29 o 
   3  11   8     2470.50     2228.26    202.98 o 
   4  11   8     1303.75     1587.12    441.91 o 
   5  11   8     1600.60     1529.42    252.25 o 
   6  11   8     1145.86     1332.69    224.25 o 
   7  11   8      222.67      188.29    182.36 o 
   8  11   8     1752.31     1930.03    366.74 o 
  -9  12   8      701.36      611.61    293.74 o 
  -8  12   8       24.20      394.34    231.84 o 
  -7  12   8     1506.31     2088.93    301.47 o 
  -6  12   8     2678.98     2662.16    413.34 o 
  -5  12   8      133.23      366.88    364.23 o 
  -4  12   8     2740.68     2728.56    226.51 o 
  -3  12   8     4660.46     4473.01    233.91 o 
  -2  12   8     3452.90     3472.27    251.59 o 
  -1  12   8     1777.39     1720.65    183.31 o 
   0  12   8     8723.33     8797.91    298.07 o 
   1  12   8     5768.46     5757.53    249.01 o 
   2  12   8      202.89      146.07    164.40 o 
   3  12   8     3332.74     3447.12    521.46 o 
   4  12   8     4858.48     5308.08    277.77 o 
   5  12   8       16.43      189.71    130.10 o 
   6  12   8     1580.68     1542.28    241.36 o 
   7  12   8     2751.99     3302.14    294.85 o 
  -8  13   8     1717.02     1705.44    306.20 o 
  -7  13   8     1074.65     1270.33    269.13 o 
  -6  13   8      283.86       31.93    200.57 o 
  -5  13   8     3560.84     3994.35    364.42 o 
  -4  13   8     3557.09     3734.02    233.74 o 
  -3  13   8      320.46      463.45    140.14 o 
  -2  13   8     5230.27     5181.97    246.03 o 
  -1  13   8     6813.07     6645.40    272.16 o 
   0  13   8      455.85      455.67    178.80 o 
   1  13   8      470.49      364.56    179.75 o 
   2  13   8     2517.83     2583.72    256.42 o 
   3  13   8     1177.18     1580.77    189.39 o 
   4  13   8      574.16      714.50    169.93 o 
   5  13   8     2763.86     2586.30    230.84 o 
   6  13   8      610.31      557.26    145.46 o 
   7  13   8      107.17      208.36    200.65 o 
  -7  14   8     1745.23     1967.10    482.18 o 
  -6  14   8     1816.94     1798.90    289.04 o 
  -5  14   8      528.45      826.33    245.22 o 
  -4  14   8     1237.88      978.40    234.67 o 
  -3  14   8     9992.60     9764.74    341.28 o 
  -2  14   8     2958.76     3305.89    330.19 o 
  -1  14   8      264.42      332.56    144.69 o 
   0  14   8     4756.36     4616.65    258.45 o 
   1  14   8     2984.63     3059.48    391.48 o 
   2  14   8        3.03      182.85    360.06 o 
   3  14   8     3631.24     3246.83    294.63 o 
   4  14   8     1902.74     2030.61    232.90 o 
   5  14   8       98.83       39.40    161.30 o 
   6  14   8      753.83      591.54    183.24 o 
  -7  15   8     1212.42     1362.87    295.18 o 
  -6  15   8       21.45      102.33    215.77 o 
  -5  15   8     2761.93     2983.92    360.96 o 
  -4  15   8     1822.48     2109.66    539.44 o 
  -3  15   8       53.03       53.60    186.82 o 
  -2  15   8     4289.46     4052.96    240.83 o 
  -1  15   8     6060.89     5940.19    273.34 o 
   0  15   8      813.82      763.61    158.42 o 
   1  15   8     2299.42     2629.72    270.88 o 
   2  15   8     1842.44     1601.67    236.74 o 
   3  15   8     1684.97     1832.94    252.94 o 
   4  15   8      517.82      215.36    165.51 o 
   5  15   8     3016.72     3041.32    254.01 o 
  -6  16   8      548.53      770.76    259.30 o 
  -5  16   8      556.28      711.95    359.25 o 
  -4  16   8     1074.78     1226.73    263.67 o 
  -3  16   8     4643.83     4824.38    344.55 o 
  -2  16   8      768.04      712.49    172.06 o 
  -1  16   8     1054.16     1356.50    184.82 o 
   0  16   8     3361.61     3365.30    227.66 o 
   1  16   8     2107.09     2485.25    557.84 o 
   2  16   8       34.90     -105.84    189.59 o 
   3  16   8     3388.92     3960.76    326.42 o 
   4  16   8     1206.71     1300.24    499.21 o 
   5  16   8       38.78     -103.71    164.83 o 
  -5  17   8     2804.55     2811.83    341.11 o 
  -4  17   8      851.86     1153.53    265.28 o 
  -3  17   8       15.84     -108.04    201.61 o 
  -2  17   8      922.21     1407.90    288.75 o 
  -1  17   8     3942.68     4483.46    261.76 o 
   0  17   8      235.23      319.18    204.49 o 
   1  17   8     2385.40     2298.88    275.93 o 
   2  17   8     1090.81     1258.76    256.43 o 
   3  17   8     1345.62     1055.80    246.72 o 
   4  17   8       92.45       46.41    211.88 o 
  -4  18   8       27.96        5.46    391.79 o 
  -3  18   8     2988.71     2841.18    305.61 o 
  -2  18   8      656.42      722.37    231.63 o 
  -1  18   8      770.67      998.84    189.37 o 
   0  18   8     1076.30     1109.36    250.06 o 
   1  18   8     1987.86     1688.32    264.42 o 
   2  18   8       13.02      119.39    208.10 o 
  -2  19   8      247.69       13.10    226.37 o 
  -1  19   8     2011.78     2011.00    291.68 o 
   0  19   8        4.33     -202.07    341.13 o 
  -9   0   9     1987.88     1746.85    240.74 o 
  -7   0   9     7106.83     7545.12    405.00 o 
  -5   0   9    18056.54    16983.85    501.48 o 
  -3   0   9       41.04      -44.18    103.01 o 
  -1   0   9    46801.39    46517.41    930.85 o 
   1   0   9    10784.65    11014.42    324.07 o 
   3   0   9     7938.21     7517.03    474.27 o 
   5   0   9    15255.22    14018.47    648.49 o 
   7   0   9       73.52      208.10    227.62 o 
   9   0   9     3127.27     3052.89    439.58 o 
 -11   1   9       95.87      376.95    308.18 o 
 -10   1   9       14.32       47.79    197.81 o 
  -9   1   9     6129.37     6689.59    258.28 o 
  -8   1   9      184.47      239.66    126.16 o 
  -7   1   9     3235.08     3465.58    188.12 o 
  -6   1   9      438.23      577.27    172.85 o 
  -5   1   9     2633.79     2632.35    155.67 o 
  -4   1   9      490.30      494.21    138.20 o 
  -3   1   9    28201.43    28294.84    458.37 o 
  -2   1   9       52.49       82.90     67.26 o 
  -1   1   9     2789.46     2666.66    117.79 o 
   0   1   9      353.98      279.02     60.82 o 
   1   1   9    34339.52    33547.69    570.28 o 
   2   1   9      356.23      318.59     80.16 o 
   3   1   9    13891.87    13850.31    249.17 o 
   4   1   9      361.25      275.64     83.04 o 
   5   1   9       29.07        4.16    129.13 o 
   6   1   9       33.25      141.34    111.01 o 
   7   1   9     8881.95     9054.12    407.42 o 
   8   1   9       20.29      196.01    185.99 o 
   9   1   9      715.35      381.29    211.63 o 
 -11   2   9     2420.17     2628.96    411.72 o 
 -10   2   9        0.87      115.99    204.10 o 
  -9   2   9     1880.14     2371.74    222.32 o 
  -8   2   9       18.76       -9.84    115.73 o 
  -7   2   9     5866.62     5783.70    242.58 o 
  -6   2   9       45.26      -83.02    106.53 o 
  -5   2   9    15167.36    15448.52    447.05 o 
  -4   2   9     3033.78     3109.93    179.10 o 
  -3   2   9      452.14      448.05     95.11 o 
  -2   2   9      287.26      294.85     72.78 o 
  -1   2   9    35191.96    35067.27    596.34 o 
   0   2   9     1535.23     1672.75     84.82 o 
   1   2   9    14459.70    14879.75    310.83 o 
   2   2   9      140.98       71.91     66.08 o 
   3   2   9    12986.24    12768.15    236.78 o 
   4   2   9      169.03      195.18     83.66 o 
   5   2   9    12920.89    12874.96    342.95 o 
   6   2   9     1011.84      997.66    201.75 o 
   7   2   9       29.82       -4.19    119.44 o 
   8   2   9        5.50      131.52    169.24 o 
   9   2   9     3520.72     4012.21    396.87 o 
 -11   3   9       72.61      619.83    316.31 o 
 -10   3   9       14.13       85.43    198.79 o 
  -9   3   9     3916.85     3731.85    536.61 o 
  -8   3   9        0.96      164.94    153.68 o 
  -7   3   9     4528.67     4621.82    245.69 o 
  -6   3   9     1657.51     1487.42    177.75 o 
  -5   3   9     4880.70     5090.08    196.03 o 
  -4   3   9       20.51      -64.56     83.63 o 
  -3   3   9    36297.54    37224.96    564.68 o 
  -2   3   9     1425.22     1447.71     93.64 o 
  -1   3   9      696.77      714.94     88.39 o 
   0   3   9      562.62      613.31     75.16 o 
   1   3   9    33600.20    33828.53    455.90 o 
   2   3   9     3933.10     4079.14    144.81 o 
   3   3   9    18787.62    19060.85    339.76 o 
   4   3   9     2218.20     2314.96    128.94 o 
   5   3   9      655.75      657.57    130.01 o 
   6   3   9      412.72      460.55    257.38 o 
   7   3   9     9610.61     9564.35    328.86 o 
   8   3   9      243.89       36.57    135.74 o 
   9   3   9      810.02      824.34    295.37 o 
 -10   4   9       22.37      -38.27    199.56 o 
  -9   4   9     1826.99     1693.13    253.95 o 
  -8   4   9       58.64      -61.10    146.57 o 
  -7   4   9     4070.64     4015.47    246.00 o 
  -6   4   9       18.50       32.33    148.03 o 
  -5   4   9    14052.63    13429.14    410.50 o 
  -4   4   9     4130.46     4415.71    217.45 o 
  -3   4   9     1542.06     1484.41    152.29 o 
  -2   4   9      997.87     1122.15    160.97 o 
  -1   4   9    21793.42    21582.18    396.34 o 
   0   4   9     5668.66     6006.88    160.56 o 
   1   4   9     5155.81     5003.91    169.47 o 
   2   4   9     2426.86     2470.26    122.28 o 
   3   4   9     7185.73     6933.06    201.47 o 
   4   4   9      225.02      152.14    160.67 o 
   5   4   9    11176.01    11152.41    327.92 o 
   6   4   9      880.16     1056.23    148.08 o 
   7   4   9        5.63      -70.57    117.32 o 
   8   4   9      142.99      108.66    224.21 o 
   9   4   9     2785.65     2443.39    335.74 o 
 -10   5   9      122.17       44.44    208.48 o 
  -9   5   9     2903.25     2370.74    273.02 o 
  -8   5   9      296.56       -1.62    180.00 o 
  -7   5   9     7118.57     7495.26    320.44 o 
  -6   5   9     2897.35     2669.87    230.91 o 
  -5   5   9     3350.42     3234.74    218.51 o 
  -4   5   9      868.27      770.93    176.77 o 
  -3   5   9    35079.25    35165.19    998.68 o 
  -2   5   9       27.72      -17.73    127.66 o 
  -1   5   9     1796.15     2029.55    258.21 o 
   0   5   9     1609.85     1587.09     99.14 o 
   1   5   9    14485.76    13903.34    248.64 o 
   2   5   9      975.34     1160.94     99.03 o 
   3   5   9    18678.07    18609.34    401.33 o 
   4   5   9     2341.28     2587.52    205.08 o 
   5   5   9     2051.43     2276.95    170.61 o 
   6   5   9       35.69      -95.59    109.19 o 
   7   5   9     7516.43     7407.96    300.58 o 
   8   5   9      396.07      535.81    166.41 o 
   9   5   9      901.77      888.32    191.29 o 
 -10   6   9       23.65      129.82    210.45 o 
  -9   6   9     1425.18     1720.56    264.68 o 
  -8   6   9     1581.62     1423.57    196.78 o 
  -7   6   9     6250.92     6154.83    438.74 o 
  -6   6   9      157.81       90.06    188.56 o 
  -5   6   9    14870.84    14459.34    548.11 o 
  -4   6   9     4508.47     4536.89    328.69 o 
  -3   6   9      918.25      763.43    182.16 o 
  -2   6   9       99.56       84.37    135.82 o 
  -1   6   9    11860.33    12100.47    395.59 o 
   0   6   9      158.67      188.44    161.22 o 
   1   6   9    10218.90    10044.41    256.25 o 
   2   6   9     3594.36     3516.39    125.75 o 
   3   6   9     5994.75     5870.95    295.04 o 
   4   6   9      191.20       88.38    144.30 o 
   5   6   9     7566.15     7513.50    280.88 o 
   6   6   9      791.24     1163.20    156.91 o 
   7   6   9      101.36      -68.38    118.76 o 
   8   6   9      493.41      441.29    165.43 o 
 -10   7   9      371.53      443.23    240.27 o 
  -9   7   9     3063.08     3194.44    309.30 o 
  -8   7   9       10.50      245.17    206.62 o 
  -7   7   9     6181.30     6824.84    307.28 o 
  -6   7   9     1548.50     1678.43    194.26 o 
  -5   7   9     2390.78     2229.05    196.52 o 
  -4   7   9     1902.30     2124.06    236.01 o 
  -3   7   9    21603.13    21826.22   1005.70 o 
  -2   7   9      985.10     1113.83    183.52 o 
  -1   7   9     1332.67     1423.79    198.74 o 
   0   7   9     2300.91     2278.13    162.11 o 
   1   7   9    13577.35    14134.03    313.00 o 
   2   7   9       49.89      -29.02     94.91 o 
   3   7   9    12080.50    12163.54    320.19 o 
   4   7   9     1990.80     1868.71    159.54 o 
   5   7   9      839.77      717.64    136.39 o 
   6   7   9      684.50      978.42    267.89 o 
   7   7   9     5524.37     6194.72    487.74 o 
   8   7   9      260.56      204.28    154.63 o 
 -10   8   9      211.48     -153.17    277.36 o 
  -9   8   9      336.47      173.17    237.36 o 
  -8   8   9     2233.15     2309.57    349.44 o 
  -7   8   9     2153.53     1746.41    204.06 o 
  -6   8   9        7.58       73.05    150.54 o 
  -5   8   9    10732.21    10424.32    359.37 o 
  -4   8   9     2704.81     2375.06    241.89 o 
  -3   8   9     1041.20     1153.85    202.97 o 
  -2   8   9     5408.17     5367.35    308.25 o 
  -1   8   9     9058.13     9347.00    371.07 o 
   0   8   9     1089.08     1193.43    156.82 o 
   1   8   9    11823.06    11498.93    283.72 o 
   2   8   9     5389.14     5539.14    209.53 o 
   3   8   9     4338.86     4362.35    256.86 o 
   4   8   9      812.92      689.29    128.93 o 
   5   8   9    10386.36    10683.95    337.19 o 
   6   8   9     1273.13     1482.00    183.19 o 
   7   8   9       31.32      163.29    142.79 o 
   8   8   9      812.20      918.65    188.61 o 
  -9   9   9     1676.02     1970.10    296.48 o 
  -8   9   9      247.58      412.61    254.79 o 
  -7   9   9     3827.19     4248.60    257.31 o 
  -6   9   9     1086.16     1305.49    184.72 o 
  -5   9   9     1976.98     2005.06    250.87 o 
  -4   9   9     2155.03     2092.62    255.24 o 
  -3   9   9    13247.91    13021.05   1155.41 o 
  -2   9   9     1790.37     1922.25    211.78 o 
  -1   9   9      820.51      829.56    142.86 o 
   0   9   9     7119.64     6750.09    260.91 o 
   1   9   9     6242.18     6045.92    241.49 o 
   2   9   9       21.22      115.14    134.39 o 
   3   9   9    13493.95    13265.02    419.04 o 
   4   9   9     1105.19     1295.22    193.65 o 
   5   9   9     1372.03     1196.01    194.78 o 
   6   9   9     1598.70     1821.39    226.54 o 
   7   9   9     3457.34     3949.68    257.01 o 
   8   9   9      488.24      260.74    153.52 o 
  -9  10   9      378.85      810.63    256.83 o 
  -8  10   9     1658.69     1819.65    284.80 o 
  -7  10   9     1696.71     1888.52    290.26 o 
  -6  10   9       55.11      261.16    161.66 o 
  -5  10   9     7040.73     6965.60    606.39 o 
  -4  10   9     1500.36     1505.40    239.96 o 
  -3  10   9      177.65      282.59    185.07 o 
  -2  10   9     7725.84     7395.35    477.04 o 
  -1  10   9    11698.92    11631.06    337.94 o 
   0  10   9     1935.04     2224.75    187.54 o 
   1  10   9     3821.40     3817.28    205.53 o 
   2  10   9     9483.74     9401.09    326.54 o 
   3  10   9     5934.01     5921.49    279.14 o 
   4  10   9     1349.11     1076.53    143.74 o 
   5  10   9     6823.72     7052.14    371.03 o 
   6  10   9     1477.40     1161.51    346.73 o 
   7  10   9       14.48       70.75    176.74 o 
  -9  11   9     1687.89     2009.32    571.58 o 
  -8  11   9       82.99      -25.59    226.14 o 
  -7  11   9     2398.38     1967.19    282.92 o 
  -6  11   9     1391.12     1340.30    201.21 o 
  -5  11   9      499.99      661.16    373.39 o 
  -4  11   9     1248.27     1090.82    219.65 o 
  -3  11   9     7692.28     7549.62    378.91 o 
  -2  11   9       66.39       39.44    127.62 o 
  -1  11   9       17.59      -40.06    167.28 o 
   0  11   9     6086.96     6521.74    506.45 o 
   1  11   9     6190.38     6069.29    257.35 o 
   2  11   9       88.21     -170.21    164.87 o 
   3  11   9     2755.78     2794.90    210.77 o 
   4  11   9     2312.03     2070.59    208.35 o 
   5  11   9       68.39        7.13    148.02 o 
   6  11   9     1398.39     1390.34    220.93 o 
   7  11   9     2758.31     3284.26    369.61 o 
  -8  12   9     2383.22     2683.99    426.36 o 
  -7  12   9     1902.37     2171.24    293.38 o 
  -6  12   9      141.23      -17.66    196.84 o 
  -5  12   9     4380.92     4633.29    347.12 o 
  -4  12   9     2468.70     2488.88    277.28 o 
  -3  12   9        7.08       -0.18    128.91 o 
  -2  12   9     6990.01     6975.31    287.94 o 
  -1  12   9     8061.20     7990.77    294.53 o 
   0  12   9      281.20       92.07    128.95 o 
   1  12   9     2506.07     2435.23    243.92 o 
   2  12   9     8971.33     8311.35    390.44 o 
   3  12   9     2499.65     2499.79    234.73 o 
   4  12   9      380.52      267.11    158.99 o 
   5  12   9     3400.21     3404.66    252.79 o 
   6  12   9     1244.90     1621.03    425.15 o 
   7  12   9       62.46      181.88    201.91 o 
  -8  13   9        4.97       -1.23    232.94 o 
  -7  13   9      860.89     1020.19    263.87 o 
  -6  13   9     1970.45     1905.02    292.15 o 
  -5  13   9      153.78      367.72    221.92 o 
  -4  13   9     1535.33     1452.41    181.29 o 
  -3  13   9     7678.83     7584.92    306.18 o 
  -2  13   9     3575.69     3662.89    226.86 o 
  -1  13   9      649.90      827.52    151.20 o 
   0  13   9     3235.38     3471.22    214.71 o 
   1  13   9     3120.79     2698.79    257.25 o 
   2  13   9      127.00      163.31    186.54 o 
   3  13   9      604.35      537.41    246.08 o 
   4  13   9     1844.70     1972.28    212.37 o 
   5  13   9       88.52       21.98    159.34 o 
   6  13   9     1190.88     1141.17    169.47 o 
  -7  14   9     1276.15     1518.52    286.36 o 
  -6  14   9       53.85       87.75    227.07 o 
  -5  14   9     1019.47     1208.73    510.80 o 
  -4  14   9     3739.59     3715.26    314.15 o 
  -3  14   9      155.85      223.15    148.75 o 
  -2  14   9     3351.28     3617.73    370.39 o 
  -1  14   9    11381.21    11037.30    356.21 o 
   0  14   9      432.16      377.00    145.66 o 
   1  14   9      966.40      657.05    226.91 o 
   2  14   9     6134.40     6267.36    602.01 o 
   3  14   9      614.79      975.24    315.71 o 
   4  14   9      553.34      578.51    176.83 o 
   5  14   9     1049.50     1210.32    241.71 o 
   6  14   9     1735.28     1518.15    228.89 o 
  -6  15   9     2589.84     2739.83    325.27 o 
  -5  15   9      328.77      197.88    264.35 o 
  -4  15   9     1679.65     1463.08    264.98 o 
  -3  15   9     2791.44     3199.90    238.36 o 
  -2  15   9     2603.84     2361.76    214.79 o 
  -1  15   9     1156.53     1057.69    182.98 o 
   0  15   9     4125.70     3901.91    248.73 o 
   1  15   9     2735.06     2457.04    271.10 o 
   2  15   9       68.88     -107.28    191.30 o 
   3  15   9      908.01      891.77    302.19 o 
   4  15   9     3128.46     3229.95    261.93 o 
   5  15   9       34.38       18.31    293.48 o 
  -6  16   9       88.62      -28.96    223.01 o 
  -5  16   9      742.29      887.98    279.72 o 
  -4  16   9     3417.79     3253.99    335.75 o 
  -3  16   9       10.97      439.68    226.05 o 
  -2  16   9     3045.18     3095.03    235.29 o 
  -1  16   9     2553.07     2595.37    218.48 o 
   0  16   9      296.35      162.84    279.10 o 
   1  16   9      568.01      523.89    206.49 o 
   2  16   9     5762.22     5651.90    379.73 o 
   3  16   9      596.72      739.41    229.06 o 
   4  16   9      707.02      751.27    245.36 o 
  -5  17   9      242.59      107.10    247.68 o 
  -4  17   9     1129.81     1180.00    268.07 o 
  -3  17   9     1821.74     1871.39    287.51 o 
  -2  17   9     1502.15     1424.95    201.28 o 
  -1  17   9      142.62      153.87    266.56 o 
   0  17   9     3778.82     2924.41    307.69 o 
   1  17   9     1187.69     1482.83    314.49 o 
   2  17   9       50.62     -118.77    200.19 o 
   3  17   9      460.31      214.43    226.99 o 
  -3  18   9      205.42      427.47    246.48 o 
  -2  18   9     1581.21     1885.25    320.67 o 
  -1  18   9      758.86      953.47    198.51 o 
   0  18   9       42.50      208.99    204.32 o 
   1  18   9      373.62       28.82    215.45 o 
 -10   0  10     4244.48     4623.27    485.15 o 
  -8   0  10      386.10      402.07    185.11 o 
  -6   0  10    11666.77    11576.55    555.74 o 
  -4   0  10    10445.28    10609.41    789.16 o 
  -2   0  10    10641.11    10919.15    834.52 o 
   0   0  10    37515.98    37315.88    644.75 o 
   2   0  10       52.33      109.04    131.21 o 
   4   0  10     7281.73     7103.63    300.79 o 
   6   0  10     3770.30     3778.68    370.02 o 
   8   0  10     1351.83     1206.92    341.96 o 
 -10   1  10     1563.05     1446.84    251.85 o 
  -9   1  10      155.73      -27.61    155.37 o 
  -8   1  10     7489.88     7899.58    507.49 o 
  -7   1  10       27.40      -32.43    118.34 o 
  -6   1  10      595.04      273.78    125.75 o 
  -5   1  10      649.46      625.40    160.09 o 
  -4   1  10    15255.66    15033.92    328.75 o 
  -3   1  10       58.06       52.46     89.29 o 
  -2   1  10    24015.01    24369.65    408.43 o 
  -1   1  10       16.05      -10.10     70.33 o 
   0   1  10     4644.89     4553.97    129.17 o 
   1   1  10       15.11      -77.05     66.02 o 
   2   1  10    34613.20    33287.25    589.38 o 
   3   1  10      244.34      220.25     75.79 o 
   4   1  10     2503.84     2569.90    137.50 o 
   5   1  10      632.54      833.83    111.99 o 
   6   1  10     4426.55     4313.48    218.17 o 
   7   1  10       24.17      164.15    155.58 o 
   8   1  10     4101.89     4728.81    341.69 o 
   9   1  10        0.49      -22.19    266.07 o 
 -10   2  10     2780.95     3371.93    335.44 o 
  -9   2  10       16.46     -115.10    254.56 o 
  -8   2  10      493.10      669.85    170.93 o 
  -7   2  10        4.30      -30.59    146.00 o 
  -6   2  10     8483.11     8932.08    334.50 o 
  -5   2  10      562.14      589.68    121.68 o 
  -4   2  10     9516.57     9346.60    249.68 o 
  -3   2  10     1283.85     1397.91    152.14 o 
  -2   2  10     9862.22    10107.05    257.51 o 
  -1   2  10       90.85       79.06     71.28 o 
   0   2  10    33075.02    32156.64    436.91 o 
   1   2  10       18.15      -42.72     59.89 o 
   2   2  10      182.32      233.76     81.54 o 
   3   2  10      882.93      957.58     91.32 o 
   4   2  10     8971.43     8854.47    234.54 o 
   5   2  10      222.19      469.81    135.24 o 
   6   2  10     5703.29     5542.36    246.99 o 
   7   2  10      413.04      429.14    142.70 o 
   8   2  10     1740.14     1662.15    253.33 o 
   9   2  10        1.24       94.96    204.67 o 
 -10   3  10      673.90      264.19    210.61 o 
  -9   3  10      218.97      376.40    170.10 o 
  -8   3  10     7510.68     7697.79    334.15 o 
  -7   3  10        4.63      103.65    152.76 o 
  -6   3  10      170.13      296.45    163.37 o 
  -5   3  10      763.88      717.46    160.20 o 
  -4   3  10    20761.72    20366.51    469.47 o 
  -3   3  10     1395.06     1475.30    156.24 o 
  -2   3  10    14893.44    14944.64    290.08 o 
  -1   3  10      798.29      801.24    122.11 o 
   0   3  10     2376.16     2307.70    140.12 o 
   1   3  10     1182.58     1317.79    100.93 o 
   2   3  10    36129.50    35671.25    543.76 o 
   3   3  10      457.19      547.80    142.81 o 
   4   3  10     1241.97     1151.27    111.19 o 
   5   3  10      135.96      -29.38    101.55 o 
   6   3  10     6816.06     6876.69    275.80 o 
   7   3  10      204.36      123.42    129.89 o 
   8   3  10     2769.43     3412.38    305.83 o 
 -10   4  10     1778.55     2052.28    271.04 o 
  -9   4  10       22.43      265.50    204.11 o 
  -8   4  10        6.23       -9.66    155.20 o 
  -7   4  10      237.06      430.43    170.70 o 
  -6   4  10    11183.59    11127.80    365.98 o 
  -5   4  10       83.17      -98.19    142.37 o 
  -4   4  10     2875.52     2777.30    405.21 o 
  -3   4  10     3819.35     3579.99    230.37 o 
  -2   4  10    14872.20    15097.15    458.93 o 
  -1   4  10        6.71      -80.68    125.99 o 
   0   4  10    12888.27    12193.87    298.18 o 
   1   4  10      205.09      219.20     77.63 o 
   2   4  10      152.30      265.59     81.74 o 
   3   4  10     1677.64     1737.36    138.76 o 
   4   4  10     9766.97     9701.52    296.46 o 
   5   4  10       20.48       88.76    109.69 o 
   6   4  10     2376.74     2642.85    193.71 o 
   7   4  10      795.97      724.27    160.76 o 
   8   4  10     1615.84     1576.19    260.69 o 
 -10   5  10      568.31      853.44    236.61 o 
  -9   5  10      353.63       35.21    213.38 o 
  -8   5  10     6947.80     7084.76    318.95 o 
  -7   5  10       25.81       84.34    158.09 o 
  -6   5  10      295.64      372.91    207.05 o 
  -5   5  10     2842.92     2616.69    216.83 o 
  -4   5  10    19461.82    18920.61    575.79 o 
  -3   5  10        4.15       56.21    130.20 o 
  -2   5  10    19282.26    18894.03    533.72 o 
  -1   5  10     1033.17      550.89    149.62 o 
   0   5  10     1724.57     1886.19    188.57 o 
   1   5  10     1191.26     1192.26    149.66 o 
   2   5  10    22233.89    22488.06    391.84 o 
   3   5  10     1358.20     1358.37    146.31 o 
   4   5  10     1889.11     2079.57    162.54 o 
   5   5  10     1571.81     1497.45    157.03 o 
   6   5  10     5829.63     6097.24    347.18 o 
   7   5  10       75.45       93.55    239.27 o 
   8   5  10     4060.18     4320.31    268.58 o 
 -10   6  10     1393.39     2295.14    345.07 o 
  -9   6  10      219.09      649.74    234.67 o 
  -8   6  10      240.06       14.48    168.91 o 
  -7   6  10     2099.61     1836.68    205.01 o 
  -6   6  10    11960.76    11514.00    387.85 o 
  -5   6  10      440.01      351.08    181.39 o 
  -4   6  10     3311.08     3797.87    290.43 o 
  -3   6  10     4166.56     4199.42    344.28 o 
  -2   6  10     6286.91     6814.71    333.27 o 
  -1   6  10       49.62     -177.70    127.64 o 
   0   6  10    14336.08    14311.96    447.91 o 
   1   6  10     1403.76     1659.81    138.91 o 
   2   6  10        7.61       79.90    100.64 o 
   3   6  10      593.89      555.27    110.44 o 
   4   6  10     7806.96     7873.65    269.81 o 
   5   6  10       96.93      263.44    120.96 o 
   6   6  10     3833.09     4133.56    351.13 o 
   7   6  10      633.02      419.03    163.64 o 
   8   6  10     1028.03     1368.43    198.66 o 
 -10   7  10      412.72      159.66    219.54 o 
  -9   7  10      325.53      768.35    252.26 o 
  -8   7  10     5635.60     5939.87    390.74 o 
  -7   7  10      579.87      578.13    183.73 o 
  -6   7  10      833.88      864.78    175.97 o 
  -5   7  10     1687.40     1841.51    203.12 o 
  -4   7  10    16747.89    16575.77    548.55 o 
  -3   7  10       32.65      -93.68    164.90 o 
  -2   7  10     6802.39     6871.39    335.88 o 
  -1   7  10     3196.87     3466.85    323.03 o 
   0   7  10     1372.34     1263.57    152.86 o 
   1   7  10      192.24      379.51    109.40 o 
   2   7  10    19173.00    19084.98    384.69 o 
   3   7  10     2809.44     2647.08    364.12 o 
   4   7  10     1938.17     1999.87    215.14 o 
   5   7  10     1217.63     1480.03    251.18 o 
   6   7  10     5828.10     6160.47    309.10 o 
   7   7  10       13.91     -118.74    127.11 o 
   8   7  10     2088.53     1948.36    218.08 o 
  -9   8  10     1170.91      812.93    480.99 o 
  -8   8  10      183.38       22.65    209.11 o 
  -7   8  10      508.40      937.05    247.34 o 
  -6   8  10     5756.53     6056.85    293.76 o 
  -5   8  10      168.80      153.66    155.46 o 
  -4   8  10     2421.76     2446.28    253.79 o 
  -3   8  10     5885.75     4950.33    467.45 o 
  -2   8  10     6422.71     6699.30    338.40 o 
  -1   8  10       15.48     -128.95    151.85 o 
   0   8  10    10138.55    10148.96    317.05 o 
   1   8  10     6754.48     6560.38    228.54 o 
   2   8  10        2.06      142.35    130.07 o 
   3   8  10     1662.52     1582.25    147.22 o 
   4   8  10    10798.81    10866.74    483.62 o 
   5   8  10       12.31     -171.67    136.15 o 
   6   8  10     3094.19     2673.50    361.47 o 
   7   8  10     1341.56      975.71    221.14 o 
   8   8  10      933.80      752.32    217.73 o 
  -9   9  10      257.37      398.22    254.65 o 
  -8   9  10     3273.17     3336.73    335.74 o 
  -7   9  10      723.16      876.69    187.97 o 
  -6   9  10      829.89      593.75    172.62 o 
  -5   9  10     1234.57     1105.56    186.03 o 
  -4   9  10     9132.83     9443.83    420.16 o 
  -3   9  10      186.39      168.84    185.53 o 
  -2   9  10     4192.94     4470.26    299.01 o 
  -1   9  10     5738.10     5847.26    260.12 o 
   0   9  10     1088.85     1165.96    153.76 o 
   1   9  10     2138.83     2106.27    175.41 o 
   2   9  10    14451.07    14714.56    423.79 o 
   3   9  10     2802.46     2524.29    209.48 o 
   4   9  10     1791.32     2063.03    224.31 o 
   5   9  10     2742.81     2432.90    249.79 o 
   6   9  10     4931.08     4706.87    966.23 o 
   7   9  10        5.88      -89.53    177.48 o 
  -9  10  10     1403.66     1640.05    304.73 o 
  -8  10  10       24.80      102.79    250.52 o 
  -7  10  10      731.03      590.02    462.91 o 
  -6  10  10     3714.63     3898.01    259.49 o 
  -5  10  10       57.77      205.37    323.85 o 
  -4  10  10     2686.46     2785.79    272.88 o 
  -3  10  10     5317.27     5170.21    317.89 o 
  -2  10  10     5272.62     4903.07    305.21 o 
  -1  10  10      732.34      467.54    141.58 o 
   0  10  10     5959.06     5747.12    261.79 o 
   1  10  10     7649.38     7096.27    269.48 o 
   2  10  10       27.48      -11.31    140.22 o 
   3  10  10     2122.31     2051.65    388.31 o 
   4  10  10    11625.54    11925.83    507.49 o 
   5  10  10       96.74       34.81    165.11 o 
   6  10  10     1445.26     1558.84    239.20 o 
   7  10  10     1308.47     1580.61    261.30 o 
  -8  11  10     2762.67     2158.60    306.42 o 
  -7  11  10     1493.37     1511.59    281.95 o 
  -6  11  10      333.98      168.01    182.49 o 
  -5  11  10     1634.79     1381.68    260.87 o 
  -4  11  10     5550.55     5531.16    342.55 o 
  -3  11  10      334.64       29.85    191.09 o 
  -2  11  10     1343.69     1576.72    176.87 o 
  -1  11  10     3808.16     3605.38    219.01 o 
   0  11  10     1436.14     1584.90    171.23 o 
   1  11  10     2278.89     2080.26    261.77 o 
   2  11  10     5333.60     5448.90    274.03 o 
   3  11  10     3383.43     3451.34    233.85 o 
   4  11  10      248.82      518.31    173.27 o 
   5  11  10     2277.04     2536.63    213.89 o 
   6  11  10     2485.48     2343.41    260.00 o 
   7  11  10       29.42     -250.43    166.96 o 
  -8  12  10      209.12      162.98    227.20 o 
  -7  12  10     1036.11      876.76    260.85 o 
  -6  12  10     3824.51     3846.76    267.32 o 
  -5  12  10       80.52      194.36    396.98 o 
  -4  12  10     1907.19     1635.72    254.42 o 
  -3  12  10     6855.67     6874.82    302.27 o 
  -2  12  10     2842.44     2940.37    209.97 o 
  -1  12  10     2333.72     2073.98    272.77 o 
   0  12  10     6592.68     6238.37    333.55 o 
   1  12  10     5603.16     6047.40    343.50 o 
   2  12  10      326.21      279.04    172.70 o 
   3  12  10     1355.00      932.40    297.78 o 
   4  12  10     3542.13     3977.07    311.06 o 
   5  12  10       70.52       14.84    159.96 o 
   6  12  10     1108.66     1017.65    248.88 o 
  -7  13  10     1261.33     1263.49    282.98 o 
  -6  13  10        7.72       43.68    232.40 o 
  -5  13  10     2768.76     2926.81    316.61 o 
  -4  13  10     1719.19     2087.44    289.69 o 
  -3  13  10       64.12      -88.61    136.95 o 
  -2  13  10     4644.56     4853.51    261.54 o 
  -1  13  10     4635.95     4806.02    252.29 o 
   0  13  10     1682.27     1869.70    191.01 o 
   1  13  10     1756.89     1616.06    392.00 o 
   2  13  10     3470.81     3853.83    297.88 o 
   3  13  10     1277.04      989.26    229.29 o 
   4  13  10      670.79      755.74    182.71 o 
   5  13  10     1421.11     1530.50    279.89 o 
   6  13  10      775.28     1004.42    210.54 o 
  -7  14  10     1103.99      943.38    290.34 o 
  -6  14  10     1499.75     1340.99    353.96 o 
  -5  14  10      975.41     1029.87    247.66 o 
  -4  14  10      258.25      198.04    234.97 o 
  -3  14  10     4977.72     5328.38    283.18 o 
  -2  14  10     1619.26     1437.75    188.78 o 
  -1  14  10       43.20      -78.43    135.63 o 
   0  14  10     6803.88     6235.23    282.33 o 
   1  14  10     3127.30     2949.58    281.19 o 
   2  14  10       98.76      429.68    201.53 o 
   3  14  10     1985.26     2022.57    270.08 o 
   4  14  10     1607.73     1441.60    214.74 o 
   5  14  10      392.51      697.08    190.93 o 
  -6  15  10       42.12      281.89    234.66 o 
  -5  15  10     3764.57     3301.49    460.74 o 
  -4  15  10     1328.50     1410.24    275.66 o 
  -3  15  10       13.67      -48.42    146.08 o 
  -2  15  10     1827.88     1946.49    349.61 o 
  -1  15  10     5623.94     5942.64    291.18 o 
   0  15  10      213.44       27.89    194.26 o 
   1  15  10     1798.86     1881.72    263.97 o 
   2  15  10     2803.79     2894.95    360.86 o 
   3  15  10      948.96      662.88    223.43 o 
   4  15  10       42.00     -125.70    167.65 o 
  -5  16  10      666.18      695.81    371.05 o 
  -4  16  10      171.11      445.30    295.17 o 
  -3  16  10     4084.14     4141.93    350.44 o 
  -2  16  10      640.91      417.30    170.70 o 
  -1  16  10      558.97      494.46    169.10 o 
   0  16  10     3139.37     2951.88    329.74 o 
   1  16  10     4231.54     3581.88    322.25 o 
   2  16  10      173.65     -276.99    184.66 o 
   3  16  10     2048.34     2099.51    290.22 o 
  -4  17  10      970.38     1017.58    276.59 o 
  -3  17  10      228.46      341.42    243.75 o 
  -2  17  10      615.91      598.79    181.68 o 
  -1  17  10     2756.84     3109.46    243.65 o 
   0  17  10       80.86       69.65    358.13 o 
   1  17  10     2518.83     2627.62    317.00 o 
   2  17  10      982.18      971.19    258.20 o 
  -1  18  10      128.03       50.03    217.77 o 
   0  18  10      682.91      613.48    239.19 o 
  -9   0  11     2757.70     3109.03    447.31 o 
  -7   0  11     5855.94     5803.49    524.21 o 
  -5   0  11    11173.28    11647.24    449.15 o 
  -3   0  11      149.18       -0.93    169.04 o 
  -1   0  11    19479.89    19286.48    502.37 o 
   1   0  11    14561.41    13639.46    393.97 o 
   3   0  11     9105.85     9260.14    334.99 o 
   5   0  11    10972.02    10731.97    387.44 o 
   7   0  11        1.51       36.21    225.79 o 
 -10   1  11        2.15     -207.07    454.54 o 
  -9   1  11     6869.13     6692.64    397.99 o 
  -8   1  11       77.16     -128.92    149.23 o 
  -7   1  11     2604.40     3188.37    232.14 o 
  -6   1  11        1.49     -200.21    145.59 o 
  -5   1  11     3382.52     3338.75    219.67 o 
  -4   1  11       17.19        0.17    106.28 o 
  -3   1  11    17901.07    18052.37    354.60 o 
  -2   1  11      756.94      856.77    184.01 o 
  -1   1  11     4395.90     4902.26    199.48 o 
   0   1  11      177.30      108.92     67.96 o 
   1   1  11    31444.80    31090.15    406.09 o 
   2   1  11       67.22     -100.70    170.55 o 
   3   1  11     8885.35     8915.79    210.54 o 
   4   1  11        6.72      127.49     87.70 o 
   5   1  11     1060.30      870.72    136.18 o 
   6   1  11       19.80     -133.23    103.23 o 
   7   1  11     6417.78     6409.85    372.05 o 
   8   1  11       19.19      -70.76    159.29 o 
 -10   2  11        0.83     -122.66    311.02 o 
  -9   2  11     1446.09     1609.51    267.97 o 
  -8   2  11       34.74      -53.43    171.77 o 
  -7   2  11     5663.75     5655.82    282.41 o 
  -6   2  11      164.45      294.73    181.67 o 
  -5   2  11    12284.61    12554.13    377.45 o 
  -4   2  11     2059.09     1899.38    177.80 o 
  -3   2  11      509.26      312.83    132.52 o 
  -2   2  11      325.56      439.31    111.63 o 
  -1   2  11    19517.29    19031.28    351.16 o 
   0   2  11       12.35      -91.93     68.41 o 
   1   2  11     7135.40     6987.32    202.50 o 
   2   2  11      265.21      183.69     81.96 o 
   3   2  11     9576.74     9730.26    219.99 o 
   4   2  11     1707.76     1617.54    125.58 o 
   5   2  11    13795.58    13905.72    373.18 o 
   6   2  11      870.20      773.52    163.48 o 
   7   2  11        1.39      100.93    158.80 o 
   8   2  11       14.75        5.85    173.57 o 
 -10   3  11       90.87     -162.88    196.88 o 
  -9   3  11     3556.02     3709.74    253.53 o 
  -8   3  11       13.93       82.83    207.14 o 
  -7   3  11     5212.45     5343.29    386.08 o 
  -6   3  11      186.67      -65.10    156.89 o 
  -5   3  11     2096.63     2237.58    306.10 o 
  -4   3  11      422.22      606.47    149.48 o 
  -3   3  11    17102.83    17230.05    430.96 o 
  -2   3  11     3672.17     3580.29    201.09 o 
  -1   3  11     3011.32     2863.69    213.48 o 
   0   3  11      100.44       77.53     91.20 o 
   1   3  11    20237.19    19901.72    364.27 o 
   2   3  11      264.07      344.11     99.27 o 
   3   3  11     7629.71     7401.06    282.10 o 
   4   3  11       15.41     -119.19     95.60 o 
   5   3  11     3495.56     3837.26    233.07 o 
   6   3  11        8.26      161.74    188.34 o 
   7   3  11     5072.13     5745.37    363.80 o 
   8   3  11      138.47      111.69    180.12 o 
 -10   4  11       98.57      -70.62    203.54 o 
  -9   4  11      821.20      633.36    184.87 o 
  -8   4  11      144.34      -77.88    159.95 o 
  -7   4  11     2741.96     2884.48    227.98 o 
  -6   4  11      239.09      171.06    160.91 o 
  -5   4  11    16987.23    17677.85    467.57 o 
  -4   4  11     3529.30     3394.58    223.50 o 
  -3   4  11     2162.95     2604.42    195.13 o 
  -2   4  11     1065.43     1015.85    153.89 o 
  -1   4  11    18933.48    19308.16    536.93 o 
   0   4  11      415.07      427.45    146.26 o 
   1   4  11     6135.70     5962.34    246.49 o 
   2   4  11     1261.06     1373.39    110.54 o 
   3   4  11     5431.08     5175.27    217.35 o 
   4   4  11     3226.18     3174.01    183.57 o 
   5   4  11    10255.43    10656.34    328.74 o 
   6   4  11      850.26      663.11    147.43 o 
   7   4  11      143.73      206.85    144.79 o 
   8   4  11       56.19       88.24    172.34 o 
 -10   5  11       97.34      155.28    220.47 o 
  -9   5  11     2768.77     2589.61    292.62 o 
  -8   5  11       34.25      -67.14    194.33 o 
  -7   5  11     3626.78     3837.81    255.43 o 
  -6   5  11      563.23      312.85    163.85 o 
  -5   5  11     2724.78     2858.83    227.01 o 
  -4   5  11      680.50      447.46    153.56 o 
  -3   5  11    24947.41    25262.15    558.33 o 
  -2   5  11     2384.69     1984.25    223.04 o 
  -1   5  11      446.10      710.01    177.43 o 
   0   5  11      924.50      913.65    285.20 o 
   1   5  11    12436.09    12558.94    303.21 o 
   2   5  11      233.92       13.51    135.73 o 
   3   5  11     7374.12     7502.95    323.13 o 
   4   5  11      544.68      571.83    120.94 o 
   5   5  11     1062.49     1270.35    151.85 o 
   6   5  11      234.02      423.41    139.33 o 
   7   5  11     5737.38     6409.77    295.59 o 
   8   5  11       66.29      -95.75    151.17 o 
 -10   6  11       75.53      464.86    278.39 o 
  -9   6  11      432.60      660.13    232.08 o 
  -8   6  11      573.79      734.41    188.21 o 
  -7   6  11     4368.75     4050.20    262.62 o 
  -6   6  11      392.15      290.69    256.85 o 
  -5   6  11    11408.93    11969.30    393.02 o 
  -4   6  11     6028.90     5703.77    280.76 o 
  -3   6  11     1017.12     1246.25    201.37 o 
  -2   6  11     1465.71     1713.65    216.29 o 
  -1   6  11    16726.88    16621.10    511.10 o 
   0   6  11      478.21      414.01    315.51 o 
   1   6  11     4466.16     4548.88    191.66 o 
   2   6  11      593.87      904.61    129.99 o 
   3   6  11     1836.74     1622.78    241.98 o 
   4   6  11     1364.29     1545.81    194.21 o 
   5   6  11    11376.48    10854.83    420.29 o 
   6   6  11      839.61      823.13    156.82 o 
   7   6  11       37.46      160.83    147.32 o 
   8   6  11      153.00      240.44    163.06 o 
  -9   7  11     2447.35     3079.62    501.73 o 
  -8   7  11        1.37      -62.51    161.45 o 
  -7   7  11     1801.43     1777.35    273.86 o 
  -6   7  11     1182.80     1128.55    187.59 o 
  -5   7  11     1457.17     1237.68    201.34 o 
  -4   7  11      656.78      532.77    217.06 o 
  -3   7  11    22024.82    20926.14    672.90 o 
  -2   7  11     1050.78     1099.48    201.77 o 
  -1   7  11      381.23      367.38    306.05 o 
   0   7  11     3441.32     3376.07    245.25 o 
   1   7  11    12609.98    12295.96    312.05 o 
   2   7  11      272.23      434.64    145.15 o 
   3   7  11     5483.78     5811.16    230.65 o 
   4   7  11      961.98     1190.67    194.77 o 
   5   7  11      358.08      466.83    175.92 o 
   6   7  11      324.87       68.60    164.65 o 
   7   7  11     5309.72     5443.46    348.73 o 
  -9   8  11      202.88      688.29    405.53 o 
  -8   8  11     1804.59     2400.83    441.59 o 
  -7   8  11     1893.45     1705.75    212.59 o 
  -6   8  11       69.77        3.84    150.46 o 
  -5   8  11     8780.49     9177.30    351.33 o 
  -4   8  11     4736.52     4152.76    311.97 o 
  -3   8  11      184.04      288.54    195.59 o 
  -2   8  11      145.42      201.97    180.64 o 
  -1   8  11    12543.78    11886.51    445.39 o 
   0   8  11      408.15      440.59    189.11 o 
   1   8  11     3662.05     3600.85    209.98 o 
   2   8  11     6262.51     6084.42    273.92 o 
   3   8  11     3015.07     2870.75    250.02 o 
   4   8  11      875.90      577.93    168.08 o 
   5   8  11    10361.75    11432.94    460.84 o 
   6   8  11      483.49      525.68    184.70 o 
   7   8  11       47.46     -212.91    305.94 o 
  -9   9  11     1959.22     1752.58    311.90 o 
  -8   9  11      122.66      412.77    285.71 o 
  -7   9  11     1307.35     1286.15    227.05 o 
  -6   9  11      906.47     1098.86    190.90 o 
  -5   9  11      922.64      852.45    181.69 o 
  -4   9  11      393.01      279.19    212.58 o 
  -3   9  11    11029.77    11384.24    458.91 o 
  -2   9  11      599.32      846.83    207.01 o 
  -1   9  11      133.31      -71.04    129.20 o 
   0   9  11     5105.02     4876.12    331.93 o 
   1   9  11     6675.12     6662.55    294.43 o 
   2   9  11      426.85      461.62    142.09 o 
   3   9  11     8030.19     7950.17    327.45 o 
   4   9  11     2734.19     2861.06    188.72 o 
   5   9  11      953.25     1076.96    206.67 o 
   6   9  11      886.54      801.71    213.41 o 
   7   9  11     3574.71     3851.41    318.99 o 
  -8  10  11     2560.71     2246.13    419.42 o 
  -7  10  11     1208.83      965.43    208.19 o 
  -6  10  11        7.07      -88.60    160.12 o 
  -5  10  11     5303.35     4728.29    344.49 o 
  -4  10  11     2659.16     2747.25    286.32 o 
  -3  10  11       48.25       -0.34    188.79 o 
  -2  10  11     2986.54     3013.33    393.61 o 
  -1  10  11     9179.10     8686.67    309.38 o 
   0  10  11      268.02      265.25    139.15 o 
   1  10  11     2429.59     2414.09    252.56 o 
   2  10  11     6459.78     6550.92    458.73 o 
   3  10  11     2902.35     2801.31    224.81 o 
   4  10  11      115.04       66.85    155.75 o 
   5  10  11     4045.95     4384.64    320.10 o 
   6  10  11     1062.34     1193.66    226.55 o 
  -8  11  11      210.53      -32.54    331.57 o 
  -7  11  11     1161.14     1553.03    232.99 o 
  -6  11  11     2241.86     2212.24    237.76 o 
  -5  11  11     1444.51     1801.21    394.81 o 
  -4  11  11      564.73      670.79    216.87 o 
  -3  11  11     6528.03     6745.48    382.42 o 
  -2  11  11      141.36      206.61    161.55 o 
  -1  11  11      144.02      153.66    130.12 o 
   0  11  11     7250.09     7199.99    347.52 o 
   1  11  11     6731.63     7316.29    371.64 o 
   2  11  11      201.06      350.85    186.45 o 
   3  11  11     2175.25     2261.33    217.58 o 
   4  11  11     2907.31     2935.28    241.20 o 
   5  11  11      389.01      302.92    169.45 o 
   6  11  11      615.32      577.83    343.28 o 
  -7  12  11     1705.22     1609.22    303.40 o 
  -6  12  11       16.25      261.37    182.02 o 
  -5  12  11     3199.23     2399.85    439.76 o 
  -4  12  11     2990.33     3282.67    421.99 o 
  -3  12  11       15.13     -233.73    181.81 o 
  -2  12  11     3275.60     2779.16    224.16 o 
  -1  12  11     5707.13     6079.02    293.84 o 
   0  12  11       96.19      196.08    136.63 o 
   1  12  11     1449.10     1724.59    243.37 o 
   2  12  11     4386.63     4165.96    316.01 o 
   3  12  11     1811.86     1601.16    207.11 o 
   4  12  11      273.40      205.38    164.08 o 
   5  12  11     1564.29     1726.89    274.30 o 
  -7  13  11      479.90      520.34    253.49 o 
  -6  13  11     2244.59     2141.38    244.30 o 
  -5  13  11     1341.12     1083.58    259.06 o 
  -4  13  11      918.27     1140.72    185.47 o 
  -3  13  11     3166.98     3163.71    323.77 o 
  -2  13  11     1855.53     1609.27    194.05 o 
  -1  13  11      363.09      366.58    289.61 o 
   0  13  11     3620.88     3903.93    243.01 o 
   1  13  11     5839.64     6041.12    364.41 o 
   2  13  11       86.02      -67.91    176.83 o 
   3  13  11     2880.87     2734.75    240.70 o 
   4  13  11      974.01     1037.11    204.33 o 
   5  13  11       10.06       26.44    217.34 o 
  -6  14  11       79.52     -163.53    227.36 o 
  -5  14  11      630.65      852.74    269.74 o 
  -4  14  11     3975.39     3615.41    256.30 o 
  -3  14  11       29.59      -86.52    145.69 o 
  -2  14  11     2140.81     2129.67    213.55 o 
  -1  14  11     4872.28     5170.45    276.35 o 
   0  14  11      525.27      437.84    207.18 o 
   1  14  11     1333.39     1044.20    227.83 o 
   2  14  11     3831.96     4057.73    479.96 o 
   3  14  11     2023.34     2237.42    479.83 o 
   4  14  11      166.68      382.99    179.75 o 
  -5  15  11      834.24      549.04    253.33 o 
  -4  15  11      788.66      470.05    232.74 o 
  -3  15  11     1367.18     1262.14    209.94 o 
  -2  15  11     1489.41     1579.17    206.17 o 
  -1  15  11      924.94      963.32    185.37 o 
   0  15  11     3133.12     3460.43    336.25 o 
   1  15  11     3188.90     3272.89    310.82 o 
   2  15  11      109.14      118.22    387.83 o 
   3  15  11     1297.99      972.14    281.64 o 
  -4  16  11     3131.97     2992.56    341.99 o 
  -3  16  11      122.58      207.49    169.86 o 
  -2  16  11     1971.56     2404.23    307.04 o 
  -1  16  11     1552.31     1707.65    213.84 o 
   0  16  11      801.28      776.07    229.57 o 
   1  16  11      698.43      507.64    311.04 o 
   2  16  11     3211.76     3373.95    338.20 o 
  -3  17  11      885.20     1274.91    522.79 o 
  -2  17  11     2281.02     2584.37    250.07 o 
  -1  17  11        5.12     -192.66    370.22 o 
   0  17  11     2993.54     3170.84    502.24 o 
   1  17  11      406.18      504.84    229.25 o 
 -10   0  12     3129.54     4067.53    496.74 o 
  -8   0  12      346.79      348.68    325.67 o 
  -6   0  12     9421.71     8942.22    619.20 o 
  -4   0  12       97.64      114.70    161.10 o 
  -2   0  12     5678.59     6076.80    437.25 o 
   0   0  12    30160.72    29324.10    559.81 o 
   2   0  12     1581.76     1629.65    218.48 o 
   4   0  12    12827.51    13243.63    429.79 o 
   6   0  12     2939.73     3262.00    375.51 o 
   8   0  12      605.43      114.73    266.27 o 
 -10   1  12      883.05      785.94    254.90 o 
  -9   1  12       27.43     -134.72    205.35 o 
  -8   1  12     8310.63     9158.76    528.48 o 
  -7   1  12       25.12       80.00    234.23 o 
  -6   1  12       20.61      317.78    171.02 o 
  -5   1  12       81.02      144.41    148.98 o 
  -4   1  12    11456.33    11774.56    365.79 o 
  -3   1  12      336.00      357.54    137.05 o 
  -2   1  12    13423.93    13805.71    372.87 o 
  -1   1  12      210.74      366.23    116.26 o 
   0   1  12     5187.08     5595.29    156.00 o 
   1   1  12      178.11       82.24     80.54 o 
   2   1  12    27719.07    26790.95    521.70 o 
   3   1  12       50.07       77.14     78.67 o 
   4   1  12     1794.33     1704.55    167.97 o 
   5   1  12       88.25      196.26    151.69 o 
   6   1  12     3665.00     3785.36    276.09 o 
   7   1  12        9.90      274.81    172.84 o 
   8   1  12     2447.56     2876.80    295.38 o 
 -10   2  12     2048.66     1813.32    411.53 o 
  -9   2  12       14.74      -82.98    190.23 o 
  -8   2  12      371.37      412.83    222.11 o 
  -7   2  12        1.72     -101.02    151.35 o 
  -6   2  12     9203.37     9388.27    349.63 o 
  -5   2  12       36.62     -108.70    150.21 o 
  -4   2  12      787.42      658.00    160.54 o 
  -3   2  12      685.13      477.14    147.03 o 
  -2   2  12     8441.70     8417.43    303.44 o 
  -1   2  12      129.57      -21.42    122.19 o 
   0   2  12    19710.03    19157.40    319.92 o 
   1   2  12        5.99      -22.00     80.53 o 
   2   2  12     1103.08     1181.10    110.96 o 
   3   2  12      579.37      616.18     93.36 o 
   4   2  12    14948.92    15062.81    327.02 o 
   5   2  12       63.87       -1.57    107.68 o 
   6   2  12     1806.15     1907.64    175.53 o 
   7   2  12      216.94      144.27    173.03 o 
   8   2  12      557.96      398.59    287.44 o 
 -10   3  12      619.98      887.12    354.17 o 
  -9   3  12        4.72      -61.60    156.83 o 
  -8   3  12     5139.03     5695.69    458.32 o 
  -7   3  12       40.20      -90.08    167.24 o 
  -6   3  12      649.70      643.93    176.32 o 
  -5   3  12       61.88     -220.23    146.82 o 
  -4   3  12    16842.69    16964.49    748.75 o 
  -3   3  12        0.37     -113.60    137.19 o 
  -2   3  12     8958.16     9167.53    473.48 o 
  -1   3  12     2054.09     2115.58    200.77 o 
   0   3  12     3010.50     2814.59    216.27 o 
   1   3  12       22.83      -56.29    274.27 o 
   2   3  12    18809.09    18006.10    617.26 o 
   3   3  12        4.74       65.04    100.80 o 
   4   3  12      313.38      362.46    114.82 o 
   5   3  12       44.77      -33.99    111.22 o 
   6   3  12     4971.03     4846.38    249.53 o 
   7   3  12        0.20       22.97    283.68 o 
 -10   4  12     1953.78     2343.24    295.67 o 
  -9   4  12      281.97      -61.45    277.75 o 
  -8   4  12      298.91      426.29    210.32 o 
  -7   4  12      107.32      286.38    169.32 o 
  -6   4  12     8972.24     9027.81    345.80 o 
  -5   4  12      529.09      402.45    165.65 o 
  -4   4  12     2648.41     2856.20    487.74 o 
  -3   4  12     2897.07     3193.34    292.09 o 
  -2   4  12     9953.38    10134.61    337.58 o 
  -1   4  12        1.02      189.26    161.70 o 
   0   4  12    18464.43    18285.70    534.53 o 
   1   4  12      858.35      993.40    155.80 o 
   2   4  12      339.86      417.94     97.44 o 
   3   4  12      739.86     1007.15    164.02 o 
   4   4  12     7957.72     7796.35    272.68 o 
   5   4  12       58.63      234.23    117.31 o 
   6   4  12     1142.80     1269.37    167.55 o 
   7   4  12      891.42      968.35    178.60 o 
  -9   5  12       13.47      220.80    172.77 o 
  -8   5  12     2883.31     3010.01    485.85 o 
  -7   5  12       41.66     -183.70    176.77 o 
  -6   5  12      680.99      510.74    175.11 o 
  -5   5  12     4239.06     4216.26    250.01 o 
  -4   5  12    19242.81    19520.33    502.90 o 
  -3   5  12       86.91       87.47    151.08 o 
  -2   5  12     6571.67     6493.61    341.03 o 
  -1   5  12     3042.39     3343.19    258.53 o 
   0   5  12     4310.56     4559.03    574.45 o 
   1   5  12      423.71      395.41    114.80 o 
   2   5  12    11189.79    11180.39    298.99 o 
   3   5  12       33.98      113.42    153.27 o 
   4   5  12     1294.76     1335.36    197.93 o 
   5   5  12     1193.00     1350.04    211.01 o 
   6   5  12     4523.33     5053.82    319.90 o 
   7   5  12       35.22      134.86    147.59 o 
  -9   6  12      610.04      130.89    219.96 o 
  -8   6  12      452.47      220.83    283.29 o 
  -7   6  12      375.88      294.55    176.28 o 
  -6   6  12     6978.71     6960.97    323.50 o 
  -5   6  12      176.43     -226.86    151.24 o 
  -4   6  12     2489.33     2510.26    219.39 o 
  -3   6  12     3015.03     3253.80    231.79 o 
  -2   6  12    11950.03    10709.82    425.02 o 
  -1   6  12      235.63      263.84    177.08 o 
   0   6  12    11288.64    10634.54    417.63 o 
   1   6  12      962.52      929.29    134.38 o 
   2   6  12        6.21     -170.04    113.36 o 
   3   6  12      308.38      335.96    147.62 o 
   4   6  12     7767.00     7801.81    356.76 o 
   5   6  12      466.40      400.59    170.66 o 
   6   6  12     1983.31     2200.21    265.23 o 
   7   6  12      412.50      515.70    207.96 o 
  -9   7  12      125.52      179.28    239.39 o 
  -8   7  12     2922.76     2481.36    261.42 o 
  -7   7  12      316.20      346.35    184.43 o 
  -6   7  12       37.90       77.63    160.24 o 
  -5   7  12     2416.44     2252.57    224.64 o 
  -4   7  12    11535.09    10729.92    378.31 o 
  -3   7  12      161.95       -0.98    189.11 o 
  -2   7  12    10525.23     9596.80    408.98 o 
  -1   7  12     3606.40     3389.47    343.67 o 
   0   7  12     4075.71     4028.00    225.60 o 
   1   7  12     1106.76     1337.19    368.93 o 
   2   7  12     6175.00     6060.95    271.62 o 
   3   7  12      544.51      425.45    155.55 o 
   4   7  12      769.35      599.30    174.12 o 
   5   7  12     1179.44     1466.87    283.07 o 
   6   7  12     4400.40     4751.80    323.89 o 
   7   7  12       60.40       99.54    172.92 o 
  -9   8  12     1021.89      987.29    285.39 o 
  -8   8  12      447.36      487.56    240.40 o 
  -7   8  12      533.68      797.81    197.93 o 
  -6   8  12     4908.65     5009.19    287.56 o 
  -5   8  12      920.87      619.15    182.97 o 
  -4   8  12     4152.89     3950.94    255.59 o 
  -3   8  12      387.75      341.01    187.03 o 
  -2   8  12     4811.76     5411.00    330.53 o 
  -1   8  12        9.89     -196.00    159.04 o 
   0   8  12     8709.21     8698.07    348.75 o 
   1   8  12     3088.23     2728.29    327.15 o 
   2   8  12       62.48       58.55    127.08 o 
   3   8  12      753.41      646.81    247.95 o 
   4   8  12     7151.43     7161.39    365.01 o 
   5   8  12      427.06      716.44    193.28 o 
   6   8  12     1724.74     1856.26    249.43 o 
  -8   9  12     2160.43     2152.51    310.13 o 
  -7   9  12     1042.44     1167.22    219.64 o 
  -6   9  12      145.51      280.30    330.02 o 
  -5   9  12     1870.69     1943.33    216.12 o 
  -4   9  12     7061.10     6686.43    388.41 o 
  -3   9  12       78.20       13.96    184.01 o 
  -2   9  12     1951.91     2173.45    284.55 o 
  -1   9  12     2688.38     2495.10    199.03 o 
   0   9  12     2917.15     2886.05    205.02 o 
   1   9  12     2456.57     2460.89    192.55 o 
   2   9  12     5901.48     6343.04    353.38 o 
   3   9  12     2575.81     2453.43    218.62 o 
   4   9  12      515.53      671.17    177.98 o 
   5   9  12     2551.78     2613.47    262.91 o 
   6   9  12     4762.38     4379.48    323.05 o 
  -8  10  12      356.51      677.73    271.52 o 
  -7  10  12      665.76      968.46    208.89 o 
  -6  10  12     3811.80     3716.57    272.24 o 
  -5  10  12      920.07     1028.12    194.76 o 
  -4  10  12     2949.92     3202.16    307.84 o 
  -3  10  12     1263.55     1296.15    302.80 o 
  -2  10  12     2782.08     2493.14    650.60 o 
  -1  10  12     1554.74     1260.02    187.13 o 
   0  10  12     6988.68     7200.57    353.84 o 
   1  10  12     4289.36     4260.11    304.29 o 
   2  10  12      142.48       31.07    149.17 o 
   3  10  12     1148.73      835.57    174.68 o 
   4  10  12     3710.77     3741.42    265.41 o 
   5  10  12     1305.16     1595.04    185.68 o 
   6  10  12      540.61      634.77    196.97 o 
  -7  11  12     1508.85     1749.14    236.20 o 
  -6  11  12       15.06     -134.19    179.33 o 
  -5  11  12     2151.48     2455.55    305.77 o 
  -4  11  12     4644.56     4476.96    344.55 o 
  -3  11  12      134.16     -115.46    182.16 o 
  -2  11  12     3217.28     3201.05    226.10 o 
  -1  11  12     3870.43     3668.26    235.28 o 
   0  11  12     1332.97     1668.91    326.51 o 
   1  11  12     2803.12     3104.00    281.56 o 
   2  11  12     4011.81     4224.37    319.61 o 
   3  11  12      959.42      665.78    178.72 o 
   4  11  12      188.50      137.29    167.99 o 
   5  11  12     2380.41     2190.83    237.10 o 
  -7  12  12      502.29      695.03    271.36 o 
  -6  12  12     3473.30     3750.73    471.34 o 
  -5  12  12     1040.75     1104.21    267.12 o 
  -4  12  12      571.23      315.27    225.09 o 
  -3  12  12     2547.15     2166.33    224.49 o 
  -2  12  12     1823.77     1684.47    212.71 o 
  -1  12  12      678.71      650.56    253.50 o 
   0  12  12     3571.33     3614.51    236.85 o 
   1  12  12     4276.63     3960.18    316.10 o 
   2  12  12      129.03      130.81    185.52 o 
   3  12  12     1718.44     1929.12    221.47 o 
   4  12  12     2150.70     2114.40    239.48 o 
   5  12  12      489.59      371.88    190.91 o 
  -6  13  12       13.93      118.09    184.49 o 
  -5  13  12     3069.66     3496.60    645.54 o 
  -4  13  12     2590.74     2338.23    233.78 o 
  -3  13  12      150.65      206.23    159.84 o 
  -2  13  12     1448.47     1649.95    207.70 o 
  -1  13  12     3252.20     3106.16    232.03 o 
   0  13  12     1017.55      884.41    228.25 o 
   1  13  12     1883.17     1919.83    266.45 o 
   2  13  12     4432.52     4910.48    361.28 o 
   3  13  12      682.79      942.77    236.36 o 
   4  13  12      290.94      -79.58    168.57 o 
  -6  14  12     2070.72     2013.46    257.88 o 
  -5  14  12      819.81      618.75    268.41 o 
  -4  14  12      130.58      -53.12    156.79 o 
  -3  14  12     3264.75     3027.44    249.97 o 
  -2  14  12      996.02      992.84    189.02 o 
  -1  14  12      500.43       79.99    406.14 o 
   0  14  12     4235.38     4128.18    431.96 o 
   1  14  12     3285.17     3452.22    314.72 o 
   2  14  12      275.44      144.80    202.27 o 
   3  14  12     1696.92     1556.64    271.69 o 
  -5  15  12     2348.26     2377.05    321.01 o 
  -4  15  12     1063.81     1148.21    201.27 o 
  -3  15  12      364.45      437.71    182.81 o 
  -2  15  12      645.98     1069.57    265.57 o 
  -1  15  12     2910.78     3528.40    361.78 o 
   0  15  12       76.80     -109.93    195.06 o 
   1  15  12      452.54      528.89    235.57 o 
   2  15  12     3481.89     3493.41    340.30 o 
  -3  16  12     3552.49     3888.73    279.92 o 
  -2  16  12      862.02     1088.29    206.64 o 
  -1  16  12       83.84      165.29    218.68 o 
   0  16  12      990.72     1018.09    308.09 o 
   1  16  12     3830.52     3276.63    330.80 o 
  -9   0  13      564.43      281.53    339.52 o 
  -7   0  13     5291.40     4999.18    543.73 o 
  -5   0  13    13356.69    11110.45    693.25 o 
  -3   0  13     2294.90     2115.74    385.27 o 
  -1   0  13    15477.07    15993.04    476.82 o 
   1   0  13     7525.44     7506.95    269.64 o 
   3   0  13     3875.79     4053.09    207.98 o 
   5   0  13    13175.35    12357.80    623.27 o 
   7   0  13        0.64      270.95    257.53 o 
  -9   1  13     3625.99     3136.22    326.85 o 
  -8   1  13       22.46     -244.06    210.29 o 
  -7   1  13     3325.32     3867.28    335.16 o 
  -6   1  13       75.60     -126.48    205.97 o 
  -5   1  13     5423.80     4927.45    360.61 o 
  -4   1  13     1261.86     1395.87    264.37 o 
  -3   1  13     7145.55     7536.31    300.54 o 
  -2   1  13        2.10        0.03    133.78 o 
  -1   1  13      560.37      690.23    145.37 o 
   0   1  13       79.33      157.91    128.48 o 
   1   1  13    16690.50    16584.47    295.02 o 
   2   1  13       66.43       39.06     86.38 o 
   3   1  13     9541.05     9513.35    243.42 o 
   4   1  13        1.01      -41.48     84.36 o 
   5   1  13     2623.97     2852.84    196.59 o 
   6   1  13       47.32      -80.83    140.24 o 
   7   1  13     3843.51     4382.27    605.27 o 
  -9   2  13      403.69      476.72    242.01 o 
  -8   2  13       26.49      202.37    234.90 o 
  -7   2  13     4918.11     4793.30    381.41 o 
  -6   2  13      128.50      103.38    217.24 o 
  -5   2  13     9694.13    10997.35    421.35 o 
  -4   2  13       79.96      101.61    155.81 o 
  -3   2  13      435.77      309.36    164.00 o 
  -2   2  13      384.27      569.22    149.53 o 
  -1   2  13    13230.47    12930.65    372.54 o 
   0   2  13      156.55      134.73    133.98 o 
   1   2  13     5434.17     5555.38    217.72 o 
   2   2  13       55.47        7.20    106.63 o 
   3   2  13     3963.70     4139.42    177.02 o 
   4   2  13       77.42      106.56    106.24 o 
   5   2  13     7037.84     7100.51    282.60 o 
   6   2  13       78.07       76.13    196.79 o 
   7   2  13        1.03       16.08    160.67 o 
  -9   3  13     2415.06     2151.41    312.82 o 
  -8   3  13      104.54      165.49    222.51 o 
  -7   3  13     2549.50     2833.28    242.88 o 
  -6   3  13       35.85     -137.00    156.53 o 
  -5   3  13     3817.79     4111.53    256.73 o 
  -4   3  13       24.96       71.89    154.86 o 
  -3   3  13    17368.63    17346.44    460.14 o 
  -2   3  13     1336.74     1495.91    288.61 o 
  -1   3  13      373.10      392.23    199.28 o 
   0   3  13     1288.06     1254.12    195.46 o 
   1   3  13    12974.39    13175.62    370.14 o 
   2   3  13      712.70      476.92    127.83 o 
   3   3  13     6715.01     6725.32    256.62 o 
   4   3  13       36.00        3.51    139.25 o 
   5   3  13     2839.11     3090.42    228.01 o 
   6   3  13      539.01      613.98    150.61 o 
   7   3  13     3731.76     3570.62    698.33 o 
  -9   4  13      278.28      114.42    230.87 o 
  -8   4  13       91.81      165.77    185.35 o 
  -7   4  13     2453.24     2516.67    239.50 o 
  -6   4  13      342.90      139.92    166.16 o 
  -5   4  13    14263.50    13453.90    423.39 o 
  -4   4  13       62.77       91.12    150.03 o 
  -3   4  13      644.83      440.49    168.68 o 
  -2   4  13     1444.48     1520.84    186.96 o 
  -1   4  13    17921.59    17713.48    538.29 o 
   0   4  13     1458.58     1665.75    208.29 o 
   1   4  13     3189.45     2931.01    199.21 o 
   2   4  13      313.97      420.30    123.96 o 
   3   4  13     1907.50     2011.16    264.93 o 
   4   4  13      385.71      299.52    161.00 o 
   5   4  13     5608.37     6163.04    336.60 o 
   6   4  13      344.27      413.98    190.33 o 
   7   4  13       28.09     -237.92    158.61 o 
  -9   5  13     3122.04     3363.08    276.75 o 
  -8   5  13      107.61      -63.59    179.81 o 
  -7   5  13     1168.65     1164.76    201.15 o 
  -6   5  13      285.13      316.35    178.47 o 
  -5   5  13     2560.49     2454.65    330.53 o 
  -4   5  13      661.84      751.85    195.53 o 
  -3   5  13    12003.73    11864.80    383.77 o 
  -2   5  13     2652.76     2503.97    208.66 o 
  -1   5  13       40.03      137.64    167.75 o 
   0   5  13     1540.86     1455.00    212.57 o 
   1   5  13    13145.38    12509.01    320.23 o 
   2   5  13      128.89      164.98    134.85 o 
   3   5  13     4587.23     5068.23    475.39 o 
   4   5  13      725.94      940.20    187.53 o 
   5   5  13      796.74      918.86    193.43 o 
   6   5  13      380.47      376.61    187.67 o 
   7   5  13     4215.78     4272.60    334.62 o 
  -9   6  13      148.14      157.16    273.84 o 
  -8   6  13      454.00      238.29    187.87 o 
  -7   6  13     2270.23     2363.14    241.47 o 
  -6   6  13      481.94      114.80    171.09 o 
  -5   6  13     5854.95     6479.05    458.89 o 
  -4   6  13     2049.91     1855.29    211.45 o 
  -3   6  13      416.39      504.26    170.09 o 
  -2   6  13     1957.11     2022.63    259.12 o 
  -1   6  13    18474.49    18727.86    579.18 o 
   0   6  13     1776.45     2186.22    247.02 o 
   1   6  13     1743.15     1799.59    155.79 o 
   2   6  13      455.97      268.39    145.37 o 
   3   6  13     1809.57     2206.57    205.51 o 
   4   6  13      333.99      212.11    154.66 o 
   5   6  13     5872.16     6543.12    357.75 o 
   6   6  13      447.55      446.92    191.32 o 
  -8   7  13       30.07       73.89    183.26 o 
  -7   7  13      799.28      697.21    202.71 o 
  -6   7  13      731.94      485.56    192.57 o 
  -5   7  13     2243.87     2120.85    227.36 o 
  -4   7  13      644.43      236.66    186.58 o 
  -3   7  13    13101.09    13500.27    759.46 o 
  -2   7  13     1977.26     2108.96    241.69 o 
  -1   7  13      281.41      272.09    178.94 o 
   0   7  13     2616.94     2624.04    199.17 o 
   1   7  13     9665.37     9662.88    327.60 o 
   2   7  13      207.04      366.03    139.36 o 
   3   7  13     2612.26     2622.42    243.03 o 
   4   7  13     1706.91     1509.54    217.31 o 
   5   7  13      764.15      999.56    217.47 o 
   6   7  13      600.72      609.91    237.59 o 
  -8   8  13     1250.17     1057.99    226.98 o 
  -7   8  13     1838.13     1924.00    238.13 o 
  -6   8  13      134.89      -25.98    213.33 o 
  -5   8  13     4698.31     4548.23    279.40 o 
  -4   8  13     1338.90     1389.97    262.94 o 
  -3   8  13       42.02       44.15    215.93 o 
  -2   8  13       58.53       77.26    181.23 o 
  -1   8  13    12756.35    12741.18    471.09 o 
   0   8  13      561.80      810.98    162.27 o 
   1   8  13      958.17     1279.27    360.84 o 
   2   8  13     1547.26     1761.06    196.28 o 
   3   8  13     2668.88     2788.64    228.39 o 
   4   8  13       27.84       54.78    153.28 o 
   5   8  13     5078.23     5313.26    401.04 o 
   6   8  13      814.91     1285.35    237.70 o 
  -8   9  13        1.44      371.20    237.71 o 
  -7   9  13      895.78      988.68    224.18 o 
  -6   9  13     2348.29     2398.65    251.77 o 
  -5   9  13     1781.08     1638.87    222.91 o 
  -4   9  13      177.09       47.90    200.24 o 
  -3   9  13     4152.28     4419.91    321.91 o 
  -2   9  13      460.04      412.40    201.04 o 
  -1   9  13       92.86       72.87    134.32 o 
   0   9  13     3534.06     3191.56    228.43 o 
   1   9  13     7189.93     7139.94    378.65 o 
   2   9  13      107.97       -5.09    132.58 o 
   3   9  13     2771.47     2961.38    234.97 o 
   4   9  13     3863.85     3907.98    271.37 o 
   5   9  13      985.88      971.56    169.85 o 
  -7  10  13     1226.64     1338.07    230.17 o 
  -6  10  13       22.94     -212.69    196.37 o 
  -5  10  13     3097.78     2844.29    257.37 o 
  -4  10  13     3185.99     3259.03    500.61 o 
  -3  10  13       11.69     -114.02    194.83 o 
  -2  10  13     1637.19     1527.88    239.44 o 
  -1  10  13     7164.41     7124.72    302.88 o 
   0  10  13      363.18      343.88    147.08 o 
   1  10  13      844.38      932.60    217.80 o 
   2  10  13     2595.63     2793.84    287.27 o 
   3  10  13     2824.16     2979.95    251.62 o 
   4  10  13       44.63      127.39    171.73 o 
   5  10  13     2783.49     3148.17    314.51 o 
  -7  11  13      677.00      878.45    224.12 o 
  -6  11  13     3146.45     3197.19    361.25 o 
  -5  11  13     1117.71     1295.49    213.60 o 
  -4  11  13      174.74      141.29    219.65 o 
  -3  11  13     5134.34     5091.34    363.25 o 
  -2  11  13     1107.28     1121.60    287.09 o 
  -1  11  13       87.81      124.72    147.22 o 
   0  11  13     3992.53     3998.68    249.25 o 
   1  11  13     4170.33     3818.25    309.32 o 
   2  11  13       66.63      282.40    187.93 o 
   3  11  13     2235.28     1937.58    227.43 o 
   4  11  13     3159.39     2904.88    260.80 o 
   5  11  13      337.45      584.60    200.19 o 
  -6  12  13       37.40      252.31    195.53 o 
  -5  12  13     1635.83     1794.15    291.71 o 
  -4  12  13     3525.81     3758.34    576.79 o 
  -3  12  13      752.83      494.19    202.07 o 
  -2  12  13     1475.12     1885.77    269.98 o 
  -1  12  13     3502.68     3977.41    258.43 o 
   0  12  13      372.09      323.87    200.85 o 
   1  12  13      644.35     1188.26    252.86 o 
   2  12  13     3545.10     3685.53    326.43 o 
   3  12  13     2295.82     2101.11    238.13 o 
   4  12  13      258.13      196.65    178.95 o 
  -6  13  13     2452.50     2621.36    269.17 o 
  -5  13  13      891.35      755.36    493.31 o 
  -4  13  13      326.82        5.11    165.58 o 
  -3  13  13     2054.45     2088.82    220.61 o 
  -2  13  13     1489.20     1511.13    210.41 o 
  -1  13  13       39.41     -218.35    145.57 o 
   0  13  13     3749.79     4099.17    332.36 o 
   1  13  13     2539.30     2782.88    295.15 o 
   2  13  13        1.03     -310.68    280.72 o 
   3  13  13     2332.18     2242.42    300.73 o 
  -5  14  13      981.75     1032.19    225.97 o 
  -4  14  13     3401.50     3320.50    365.18 o 
  -3  14  13      478.81      530.87    187.40 o 
  -2  14  13     2080.14     2246.19    233.64 o 
  -1  14  13     2350.95     2544.46    229.51 o 
   0  14  13      505.12      407.55    202.99 o 
   1  14  13      560.33      131.05    216.28 o 
   2  14  13     2369.93     3258.66    873.07 o 
  -3  15  13     1100.32     1335.43    217.05 o 
  -2  15  13     1353.66     1553.20    221.43 o 
  -1  15  13       92.98       37.20    209.68 o 
   0  15  13     2713.92     3217.23    331.94 o 
   1  15  13     1692.80     1463.67    286.37 o 
  -8   0  14      185.00      544.57    366.17 o 
  -6   0  14    16358.52    16859.22    881.81 o 
  -4   0  14      391.76      646.07    328.52 o 
  -2   0  14     3124.47     3222.13    436.53 o 
   0   0  14    13893.60    14152.35    727.01 o 
   2   0  14       38.76       80.53    122.90 o 
   4   0  14    20584.98    21081.44    598.56 o 
   6   0  14     2024.13     1880.25    332.79 o 
  -9   1  14       13.56       48.00    229.86 o 
  -8   1  14     3868.48     3191.74    402.16 o 
  -7   1  14       37.45     -202.43    212.24 o 
  -6   1  14      300.38      306.44    231.86 o 
  -5   1  14       64.84      -48.84    220.44 o 
  -4   1  14     8621.95     9555.94    477.19 o 
  -3   1  14       78.96      109.87    218.85 o 
  -2   1  14     1723.04     1694.05    269.99 o 
  -1   1  14        5.72       -6.49    124.88 o 
   0   1  14     4432.39     4556.34    296.26 o 
   1   1  14       14.81      -34.57    106.51 o 
   2   1  14    14363.09    14223.46    295.23 o 
   3   1  14        7.00        9.33     93.38 o 
   4   1  14       18.20      197.35    179.23 o 
   5   1  14       35.87       -5.33    119.79 o 
   6   1  14     5094.08     4528.09    309.00 o 
  -9   2  14       17.67      526.73    411.42 o 
  -8   2  14      161.98      -48.72    212.20 o 
  -7   2  14        1.40      -63.86    557.17 o 
  -6   2  14    12264.17    12465.82    559.67 o 
  -5   2  14        4.59        0.35    208.78 o 
  -4   2  14      669.86      625.07    249.17 o 
  -3   2  14      111.24       78.26    162.05 o 
  -2   2  14     7043.33     7774.20    312.76 o 
  -1   2  14      125.34      155.69    178.73 o 
   0   2  14    10532.32    10844.91    351.28 o 
   1   2  14      520.47      497.68    123.86 o 
   2   2  14       10.30       31.57    102.49 o 
   3   2  14       71.95      -73.82    102.93 o 
   4   2  14    12157.89    12678.35    455.51 o 
   5   2  14        9.12      163.01    159.51 o 
   6   2  14      805.62     1029.54    290.89 o 
  -9   3  14        9.24        5.12    278.38 o 
  -8   3  14     2832.46     2775.63    328.33 o 
  -7   3  14      186.66       35.83    410.00 o 
  -6   3  14      157.10      219.44    240.84 o 
  -5   3  14       14.94     -165.60    193.11 o 
  -4   3  14     9513.40     9699.45    566.22 o 
  -3   3  14      415.23      566.05    163.09 o 
  -2   3  14     8674.61     8266.10    321.57 o 
  -1   3  14     2320.38     2392.54    231.12 o 
   0   3  14     4240.20     4748.13    248.34 o 
   1   3  14       28.87       60.17    127.49 o 
   2   3  14    11663.91    11412.63    310.94 o 
   3   3  14        4.94     -159.95    128.33 o 
   4   3  14       20.74      -16.14    148.63 o 
   5   3  14      215.82       92.40    162.76 o 
   6   3  14     3721.42     3546.77    297.36 o 
  -9   4  14      339.44      501.71    264.69 o 
  -8   4  14      425.78      587.68    262.80 o 
  -7   4  14        4.66      -51.44    203.96 o 
  -6   4  14     7252.79     7857.65    351.42 o 
  -5   4  14      130.01       57.39    208.91 o 
  -4   4  14     1921.83     1853.47    209.97 o 
  -3   4  14     1167.47     1112.43    187.41 o 
  -2   4  14     8940.24     9203.77    363.56 o 
  -1   4  14        6.69      189.48    198.15 o 
   0   4  14    12255.27    11906.00    990.64 o 
   1   4  14     1504.05     1507.05    173.77 o 
   2   4  14      252.20      233.67    135.25 o 
   3   4  14      304.31      480.44    155.72 o 
   4   4  14     7756.23     7982.84    378.56 o 
   5   4  14       12.93       -3.08    276.04 o 
   6   4  14      717.89      747.61    214.34 o 
  -8   5  14     2803.94     2583.85    383.85 o 
  -7   5  14      265.43      361.29    194.03 o 
  -6   5  14       15.75     -130.81    170.61 o 
  -5   5  14      567.87      656.12    190.95 o 
  -4   5  14     6731.25     6629.54    313.30 o 
  -3   5  14        9.70       60.78    150.18 o 
  -2   5  14     7079.33     7456.19    311.89 o 
  -1   5  14     3576.28     3562.59    306.75 o 
   0   5  14     6580.08     5962.21    334.68 o 
   1   5  14      108.76      -18.58    116.28 o 
   2   5  14     7607.71     7307.97    304.33 o 
   3   5  14       55.57       80.89    145.46 o 
   4   5  14      436.44      273.12    156.58 o 
   5   5  14      422.78      383.36    184.66 o 
   6   5  14     3030.59     3086.82    294.05 o 
  -8   6  14      656.44      718.52    217.52 o 
  -7   6  14       67.52      384.44    190.39 o 
  -6   6  14     4737.71     5223.60    309.25 o 
  -5   6  14      356.51      225.03    177.42 o 
  -4   6  14      894.64      540.84    206.11 o 
  -3   6  14     2709.23     2641.27    266.60 o 
  -2   6  14     8443.50     8143.16    327.97 o 
  -1   6  14       12.76       44.49    366.77 o 
   0   6  14     9067.47     8839.29    395.52 o 
   1   6  14     1703.41     1976.54    185.19 o 
   2   6  14      268.20      106.79    138.25 o 
   3   6  14     1257.28     1452.41    188.26 o 
   4   6  14     5034.41     4888.90    317.12 o 
   5   6  14       66.22      168.78    175.33 o 
   6   6  14      687.44      594.10    210.20 o 
  -8   7  14     1498.96     1630.01    241.45 o 
  -7   7  14      570.55      574.94    254.30 o 
  -6   7  14       83.53      720.15    383.63 o 
  -5   7  14     1105.44     1134.96    310.33 o 
  -4   7  14     5708.29     5296.02    430.81 o 
  -3   7  14      242.10       43.58    158.65 o 
  -2   7  14     8672.15     7859.81    401.66 o 
  -1   7  14     3152.72     3193.77    409.99 o 
   0   7  14     4370.83     4009.48    245.21 o 
   1   7  14      273.26      409.39    146.44 o 
   2   7  14     6373.82     5860.27    318.79 o 
   3   7  14      436.28      457.63    171.58 o 
   4   7  14      266.26      304.18    176.64 o 
   5   7  14      656.91      747.39    198.84 o 
  -8   8  14      501.54      492.09    209.14 o 
  -7   8  14      870.95     1088.77    221.07 o 
  -6   8  14     3655.82     3811.46    285.32 o 
  -5   8  14     1579.48     1841.61    224.76 o 
  -4   8  14     1025.93     1065.12    204.96 o 
  -3   8  14      154.48      313.37    311.44 o 
  -2   8  14     4056.57     4611.55    331.99 o 
  -1   8  14        4.01     -139.59    327.50 o 
   0   8  14     8620.79     8512.37    328.10 o 
   1   8  14     1053.18      895.59    209.91 o 
   2   8  14      417.37      549.01    226.08 o 
   3   8  14     1040.38     1036.16    187.64 o 
   4   8  14     4055.91     4459.50    288.29 o 
   5   8  14      417.27      600.01    154.50 o 
  -7   9  14      484.84      367.43    206.62 o 
  -6   9  14       42.00     -124.82    231.07 o 
  -5   9  14     2299.42     2125.84    240.19 o 
  -4   9  14     5113.50     4872.77    297.34 o 
  -3   9  14        5.16     -275.30    185.29 o 
  -2   9  14     3290.19     3061.50    297.16 o 
  -1   9  14     1302.35     1241.54    234.18 o 
   0   9  14     1905.60     1889.08    198.56 o 
   1   9  14     1011.07     1098.29    305.74 o 
   2   9  14     4412.76     4511.00    338.58 o 
   3   9  14     1045.12     1124.15    196.02 o 
   4   9  14      183.45      153.95    166.51 o 
   5   9  14      722.17     1012.93    210.57 o 
  -7  10  14      650.26      734.71    218.96 o 
  -6  10  14     2578.78     2582.78    322.28 o 
  -5  10  14     2171.47     1928.16    237.36 o 
  -4  10  14      879.43     1196.23    297.20 o 
  -3  10  14     1557.36     1697.56    271.36 o 
  -2  10  14     2061.62     2598.23    278.94 o 
  -1  10  14      233.12      221.51    152.96 o 
   0  10  14     5461.68     5828.44    417.05 o 
   1  10  14     1430.80     1072.16    238.92 o 
   2  10  14      624.10      401.87    206.64 o 
   3  10  14     2594.08     3057.73    269.06 o 
   4  10  14     2914.22     3146.50    267.73 o 
  -6  11  14       40.53       60.38    193.53 o 
  -5  11  14     2454.39     2294.33    249.46 o 
  -4  11  14     4325.25     4063.02    351.53 o 
  -3  11  14      448.71      458.58    238.91 o 
  -2  11  14     2208.49     2504.80    232.23 o 
  -1  11  14     2245.16     2170.96    214.50 o 
   0  11  14     1318.27     1325.57    238.63 o 
   1  11  14     1501.92     2093.84    338.56 o 
   2  11  14     3982.04     4292.52    336.66 o 
   3  11  14      844.11     1081.76    202.00 o 
   4  11  14      192.89      114.16    181.24 o 
  -5  12  14     1301.95     1469.75    232.93 o 
  -4  12  14      138.88       49.49    378.47 o 
  -3  12  14     1889.98     1703.06    217.41 o 
  -2  12  14     2534.86     2499.87    233.04 o 
  -1  12  14       46.62     -106.24    167.56 o 
   0  12  14     1943.18     2061.56    342.03 o 
   1  12  14     1481.68     1596.25    272.73 o 
   2  12  14       30.77     -204.21    275.02 o 
   3  12  14     2314.67     1953.24    417.70 o 
  -5  13  14     2066.07     2078.58    396.03 o 
  -4  13  14     2952.34     2613.00    254.50 o 
  -3  13  14      149.78       98.88    165.51 o 
  -2  13  14      501.05      724.14    188.49 o 
  -1  13  14     3276.82     3048.11    243.71 o 
   0  13  14      584.88      655.46    418.04 o 
   1  13  14      791.51      371.65    218.73 o 
   2  13  14     2831.17     2485.90    308.68 o 
  -3  14  14     2494.57     2609.31    248.05 o 
  -2  14  14     1250.39     1306.53    217.51 o 
  -1  14  14       28.82      102.79    222.45 o 
   0  14  14     1384.04     1384.04    269.63 o 
   1  14  14     1680.47     1975.82    615.52 o 
  -7   0  15     3427.81     3328.72    512.61 o 
  -5   0  15     9638.49     8908.86    693.25 o 
  -3   0  15     1196.93     1288.69    388.75 o 
  -1   0  15     4574.72     4162.32    486.37 o 
   1   0  15     2741.91     2620.01    388.32 o 
   3   0  15     4782.20     4847.84    433.08 o 
   5   0  15    10039.47     9969.89    582.18 o 
  -8   1  15        1.45     -118.93    337.47 o 
  -7   1  15     2100.12     1918.30    315.01 o 
  -6   1  15        0.79      -76.99    307.06 o 
  -5   1  15     4521.34     4011.42    582.59 o 
  -4   1  15       46.44     -282.33    188.22 o 
  -3   1  15     9860.67    10053.96    585.64 o 
  -2   1  15      236.24      -16.34    218.97 o 
  -1   1  15      817.74      757.61    228.26 o 
   0   1  15      237.73      -46.76    188.59 o 
   1   1  15     8809.02     8658.64    425.71 o 
   2   1  15       40.19       67.30    102.82 o 
   3   1  15     4695.56     4734.78    210.37 o 
   4   1  15      187.62      261.75    156.70 o 
   5   1  15     1879.37     1567.17    287.43 o 
   6   1  15        9.42     -305.43    203.62 o 
  -8   2  15       64.44      262.42    245.12 o 
  -7   2  15     2888.72     2694.56    337.39 o 
  -6   2  15       11.68      118.20    223.16 o 
  -5   2  15     6058.23     6990.44    447.50 o 
  -4   2  15       10.71      126.32    275.34 o 
  -3   2  15      398.44      255.42    225.22 o 
  -2   2  15       17.20     -197.99    326.69 o 
  -1   2  15    14786.94    14839.92    568.73 o 
   0   2  15       10.31        0.44    141.29 o 
   1   2  15     2170.58     1980.65    162.33 o 
   2   2  15      560.20      841.26    124.06 o 
   3   2  15     3648.64     3577.87    189.40 o 
   4   2  15       54.28      121.71    158.31 o 
   5   2  15     4461.00     4749.58    631.81 o 
   6   2  15       68.48     -228.84    209.11 o 
  -8   3  15       74.39     -473.56    360.15 o 
  -7   3  15     1772.35     1894.94    413.53 o 
  -6   3  15      132.53      156.93    298.02 o 
  -5   3  15     3313.86     3939.74    362.25 o 
  -4   3  15      133.53      288.99    230.79 o 
  -3   3  15    12004.20    12156.21    525.22 o 
  -2   3  15        7.86     -231.06    199.84 o 
  -1   3  15       39.05      349.68    151.45 o 
   0   3  15      449.91      313.45    147.51 o 
   1   3  15     9058.40     8410.95    279.64 o 
   2   3  15        6.57      -33.71    132.94 o 
   3   3  15     4062.27     4057.39    293.00 o 
   4   3  15      108.93     -100.10    143.78 o 
   5   3  15      928.54     1138.92    213.97 o 
  -8   4  15      278.61      535.86    259.34 o 
  -7   4  15     3472.62     3394.20    367.86 o 
  -6   4  15       25.82        5.31    228.35 o 
  -5   4  15     4247.48     4490.13    450.06 o 
  -4   4  15       86.98      314.69    215.14 o 
  -3   4  15      553.25      559.36    172.63 o 
  -2   4  15     1270.40     1211.96    204.39 o 
  -1   4  15    16140.39    15957.11    541.85 o 
   0   4  15     1076.50     1167.19    207.45 o 
   1   4  15     1125.95     1276.82    208.06 o 
   2   4  15      885.76      945.52    165.61 o 
   3   4  15     3814.11     3871.33    251.49 o 
   4   4  15      110.95      102.86    156.45 o 
   5   4  15     3407.06     3656.83    299.37 o 
  -8   5  15       36.20      117.83    405.12 o 
  -7   5  15     1135.72     1222.69    283.54 o 
  -6   5  15      532.95      402.91    257.81 o 
  -5   5  15     2152.17     2068.10    312.91 o 
  -4   5  15      466.42      385.93    179.35 o 
  -3   5  15     8548.28     9015.60    357.01 o 
  -2   5  15      722.97      760.23    180.43 o 
  -1   5  15      122.20      -56.10    178.20 o 
   0   5  15     1845.97     2088.86    248.32 o 
   1   5  15     9670.97     9877.06    349.00 o 
   2   5  15      139.87      142.05    140.25 o 
   3   5  15     2749.90     2721.20    233.09 o 
   4   5  15      324.24      315.98    175.79 o 
   5   5  15      700.97      934.74    210.85 o 
  -8   6  15      435.06      311.83    255.52 o 
  -7   6  15     3278.51     3383.98    281.31 o 
  -6   6  15       36.80     -171.74    169.99 o 
  -5   6  15     2767.49     2838.59    251.78 o 
  -4   6  15      340.41      400.02    184.85 o 
  -3   6  15      331.29      143.05    166.32 o 
  -2   6  15      753.01      601.82    181.81 o 
  -1   6  15    12079.46    12025.80    479.39 o 
   0   6  15     1110.94     1344.70    265.05 o 
   1   6  15     1090.38     1208.83    176.09 o 
   2   6  15     1480.61     1338.87    184.61 o 
   3   6  15     3361.79     3743.78    256.47 o 
   4   6  15        1.49       54.74    157.88 o 
   5   6  15     1718.42     1498.73    245.75 o 
  -7   7  15      361.29      500.41    199.77 o 
  -6   7  15     1497.61     1028.11    219.71 o 
  -5   7  15     2339.07     1974.99    240.06 o 
  -4   7  15     1067.27      856.42    205.95 o 
  -3   7  15     5421.32     5537.69    293.86 o 
  -2   7  15      490.50      579.15    214.61 o 
  -1   7  15      158.84     -242.54    181.91 o 
   0   7  15     1192.11     1425.35    188.46 o 
   1   7  15     6994.66     7469.47    389.50 o 
   2   7  15      170.95      292.93    153.97 o 
   3   7  15     2814.92     2365.62    228.15 o 
   4   7  15      815.93      369.14    197.71 o 
   5   7  15      935.63      939.34    167.69 o 
  -7   8  15     2222.10     2014.58    261.06 o 
  -6   8  15        5.71       68.20    203.41 o 
  -5   8  15     2489.67     2794.59    261.11 o 
  -4   8  15      617.58      468.01    188.33 o 
  -3   8  15      284.85      295.33    169.54 o 
  -2   8  15      722.75      253.84    261.20 o 
  -1   8  15     8016.44     8358.41    417.80 o 
   0   8  15      442.82      641.49    171.99 o 
   1   8  15     1605.91     1454.23    348.87 o 
   2   8  15      904.43     1372.85    440.01 o 
   3   8  15     3066.80     2870.24    252.07 o 
   4   8  15       17.63       -0.29    165.38 o 
  -6   9  15     2054.27     2352.16    388.39 o 
  -5   9  15     1906.98     1915.02    265.18 o 
  -4   9  15      544.96      215.02    276.99 o 
  -3   9  15     3813.22     4160.60    455.45 o 
  -2   9  15      790.87      422.08    244.31 o 
  -1   9  15      206.67      119.64    160.32 o 
   0   9  15     1287.55      842.50    184.74 o 
   1   9  15     4261.84     3710.44    313.53 o 
   2   9  15       20.09      141.31    180.98 o 
   3   9  15     1282.81     1408.81    213.96 o 
   4   9  15     1405.95     1637.46    236.07 o 
  -6  10  15       27.78     -119.93    188.16 o 
  -5  10  15     1935.30     1793.95    245.58 o 
  -4  10  15     1859.90     1634.55    233.12 o 
  -3  10  15       16.39      -29.58    211.18 o 
  -2  10  15      538.54      747.05    232.37 o 
  -1  10  15     5818.05     5918.10    308.93 o 
   0  10  15      156.31      225.77    192.94 o 
   1  10  15      494.89      289.41    200.88 o 
   2  10  15     2592.63     2311.43    294.50 o 
   3  10  15     1942.51     2277.78    243.39 o 
  -5  11  15     1541.84     1410.40    293.37 o 
  -4  11  15      221.62      -35.78    242.88 o 
  -3  11  15     2496.63     2530.80    345.91 o 
  -2  11  15     3557.95     2856.40    250.53 o 
  -1  11  15       20.73     -161.18    163.23 o 
   0  11  15     1411.66     1329.70    260.85 o 
   1  11  15     2722.31     2714.12    303.55 o 
   2  11  15       21.58     -109.97    200.49 o 
   3  11  15     1407.33     1348.20    691.54 o 
  -4  12  15     1885.03     1548.55    299.26 o 
  -3  12  15      375.09      267.20    262.25 o 
  -2  12  15     1208.82     1333.04    212.97 o 
  -1  12  15     2688.28     2813.76    241.85 o 
   0  12  15      508.91      416.77    217.70 o 
   1  12  15      357.90      237.28    222.47 o 
   2  12  15     2133.99     1838.61    300.97 o 
  -3  13  15     1621.34     1937.54    238.18 o 
  -2  13  15     2198.21     1824.22    228.00 o 
  -1  13  15       33.97      169.81    207.27 o 
   0  13  15     1760.03     1802.75    282.02 o 
  -8   0  16      275.82      381.22    401.97 o 
  -6   0  16     7095.89     7069.77    648.29 o 
  -4   0  16     2022.93      723.58    368.21 o 
  -2   0  16     5055.90     5696.50    558.99 o 
   0   0  16     1583.38     1848.31    375.73 o 
   2   0  16       15.22      -70.18    256.10 o 
  -8   1  16     2506.80     2583.10    499.46 o 
  -7   1  16       37.72      -97.94    237.79 o 
  -6   1  16        0.25      -77.30    240.13 o 
  -5   1  16       11.60       22.95    293.33 o 
  -4   1  16    10392.05    10614.29    826.79 o 
  -3   1  16       39.18      -98.04    233.65 o 
  -2   1  16     2665.72     2783.93    324.35 o 
  -1   1  16       43.50       46.66    206.33 o 
   0   1  16     2550.94     2600.20    294.47 o 
   1   1  16      134.41      213.24    287.24 o 
   2   1  16     6781.23     5849.13    370.88 o 
   3   1  16        0.99      -95.78    165.03 o 
   4   1  16      155.05      210.74    270.95 o 
  -8   2  16      287.64      576.69    283.85 o 
  -7   2  16       44.81      125.09    388.23 o 
  -6   2  16     5949.75     6199.66    433.36 o 
  -5   2  16       76.99     -113.75    231.22 o 
  -4   2  16     1384.30     1024.77    278.36 o 
  -3   2  16        7.54     -262.72    209.26 o 
  -2   2  16     7640.71     8263.04    479.45 o 
  -1   2  16      191.21       60.84    211.39 o 
   0   2  16     5149.80     5173.24    367.30 o 
   1   2  16      133.01      380.19    206.53 o 
   2   2  16       44.95       49.69    171.24 o 
   3   2  16       76.00       80.37    131.00 o 
   4   2  16     7042.98     6984.67    365.98 o 
   5   2  16        4.54      -35.19    210.13 o 
  -7   3  16      270.45     -214.92    232.97 o 
  -6   3  16        9.20     -101.82    511.81 o 
  -5   3  16       32.60      347.39    329.85 o 
  -4   3  16     6674.48     6605.21    441.62 o 
  -3   3  16      124.64      185.94    227.57 o 
  -2   3  16     3885.54     3578.77    333.38 o 
  -1   3  16      296.79      175.30    213.04 o 
   0   3  16     4348.99     4517.85    343.01 o 
   1   3  16       75.13       14.43    144.05 o 
   2   3  16     7266.85     7404.50    272.79 o 
   3   3  16      374.61      345.62    140.59 o 
   4   3  16      195.84        5.39    162.08 o 
   5   3  16       17.66      -89.30    155.79 o 
  -7   4  16       75.24     -310.92    250.90 o 
  -6   4  16     5772.33     5690.62    507.02 o 
  -5   4  16      339.24      296.33    268.83 o 
  -4   4  16      422.40      708.49    266.27 o 
  -3   4  16      154.08      112.92    396.17 o 
  -2   4  16     5931.78     6252.16    489.42 o 
  -1   4  16       54.73       86.98    157.38 o 
   0   4  16     8350.71     8555.16    344.30 o 
   1   4  16     1475.23     1205.44    164.84 o 
   2   4  16      855.98      944.68    173.10 o 
   3   4  16       92.39      185.38    150.39 o 
   4   4  16     5291.68     5350.78    250.43 o 
  -7   5  16      436.84      595.31    262.31 o 
  -6   5  16      187.39      267.50    257.63 o 
  -5   5  16      218.27      273.96    441.43 o 
  -4   5  16     3859.94     3985.91    362.18 o 
  -3   5  16       40.80     -185.28    155.48 o 
  -2   5  16     4836.27     4887.39    300.98 o 
  -1   5  16     1496.04     1393.08    201.02 o 
   0   5  16     2252.80     2110.13    236.08 o 
   1   5  16      205.19      269.24    154.91 o 
   2   5  16     7102.56     6911.88    310.52 o 
   3   5  16      675.00      551.26    175.32 o 
   4   5  16        7.94      -11.72    155.80 o 
  -7   6  16      143.79       43.81    242.17 o 
  -6   6  16     4719.79     4819.55    585.64 o 
  -5   6  16      548.30      540.91    337.48 o 
  -4   6  16       60.42       32.82    248.40 o 
  -3   6  16      343.41      136.55    169.25 o 
  -2   6  16     4753.56     4677.61    324.68 o 
  -1   6  16        1.75     -100.25    150.51 o 
   0   6  16     6460.06     6468.25    362.22 o 
   1   6  16     2001.21     2043.53    589.28 o 
   2   6  16      499.85      566.35    174.56 o 
   3   6  16      168.95       64.48    163.43 o 
   4   6  16     3964.22     4860.86    303.76 o 
  -6   7  16      283.06       54.56    192.08 o 
  -5   7  16      880.90     1092.62    256.52 o 
  -4   7  16     2441.13     2984.98    267.33 o 
  -3   7  16       44.73      240.35    179.05 o 
  -2   7  16     2208.71     2455.28    243.01 o 
  -1   7  16     1472.25     1727.50    260.67 o 
   0   7  16     1436.31     1360.42    195.79 o 
   1   7  16      141.79      269.65    185.70 o 
   2   7  16     7306.63     7302.32    458.81 o 
   3   7  16      804.30     1003.61    200.94 o 
   4   7  16        5.29     -102.51    181.05 o 
  -6   8  16     3111.29     3116.88    291.50 o 
  -5   8  16      661.03      400.69    193.62 o 
  -4   8  16       73.78       16.94    176.61 o 
  -3   8  16     1601.36     1377.89    222.03 o 
  -2   8  16     3450.03     3345.49    838.18 o 
  -1   8  16        0.89       -2.21    199.96 o 
   0   8  16     6440.14     6165.05    374.29 o 
   1   8  16      298.20      534.17    203.86 o 
   2   8  16      383.45      664.12    229.53 o 
   3   8  16      629.61      619.03    212.89 o 
  -5   9  16     1710.90     1769.31    248.61 o 
  -4   9  16     2637.48     2807.12    342.38 o 
  -3   9  16      144.64       -7.99    177.41 o 
  -2   9  16     1895.82     1891.79    273.10 o 
  -1   9  16     1448.58     1199.75    193.77 o 
   0   9  16     1264.70     1172.73    239.72 o 
   1   9  16      295.65      263.66    202.48 o 
   2   9  16     3441.61     3004.37    303.75 o 
   3   9  16      475.35      510.32    301.56 o 
  -5  10  16      288.31       23.84    206.35 o 
  -4  10  16      461.16      257.17    196.09 o 
  -3  10  16     1774.87     1718.72    395.42 o 
  -2  10  16     2578.78     3084.23    325.65 o 
  -1  10  16      156.68       79.56    185.02 o 
   0  10  16     3308.32     3066.56    585.64 o 
   1  10  16      788.47      679.95    221.78 o 
   2  10  16      227.74      365.55    223.42 o 
  -4  11  16     2157.29     2046.44    260.80 o 
  -3  11  16      792.41      199.82    372.47 o 
  -2  11  16      647.96      541.21    189.90 o 
  -1  11  16     2643.88     2208.25    236.44 o 
   0  11  16     1421.24     1097.14    246.77 o 
   1  11  16      369.32      283.39    209.92 o 
  -2  12  16     2285.08     2256.37    383.99 o 
  -1  12  16       84.56      296.91    223.46 o 
  -7   0  17     2144.82     2409.48    521.97 o 
  -5   0  17     3912.14     2851.30    515.05 o 
  -3   0  17      371.62      644.24    373.70 o 
  -1   0  17     5461.78     6794.95    618.80 o 
   1   0  17      980.13     1056.39    368.41 o 
   3   0  17     4713.50     5053.70    471.52 o 
  -7   1  17      755.54      910.19    360.16 o 
  -6   1  17       40.61      214.21    264.95 o 
  -5   1  17     2100.16     2487.29    351.27 o 
  -4   1  17       12.59     -333.91    276.14 o 
  -3   1  17    10024.65    10019.66    530.21 o 
  -2   1  17       31.00       23.75    241.29 o 
  -1   1  17      206.34      -36.39    218.48 o 
   0   1  17      110.78      322.92    248.28 o 
   1   1  17     4922.14     6051.24    807.06 o 
   2   1  17        1.85     -220.04    174.83 o 
   3   1  17     1461.52     1157.28    320.99 o 
   4   1  17        2.63      366.78    284.58 o 
  -7   2  17     2675.18     2829.22    368.80 o 
  -6   2  17        4.38      -18.86    237.13 o 
  -5   2  17     4151.39     3891.13    385.04 o 
  -4   2  17        4.75       46.39    240.51 o 
  -3   2  17      535.56      661.29    266.52 o 
  -2   2  17      237.18      367.35    257.43 o 
  -1   2  17    10597.79    10928.00    519.75 o 
   0   2  17      359.12      514.60    547.11 o 
   1   2  17      399.38     1047.89    331.07 o 
   2   2  17      142.26      231.92    230.99 o 
   3   2  17     3521.15     4351.71    459.72 o 
   4   2  17       87.60      512.02    304.92 o 
  -7   3  17      870.23      931.35    296.13 o 
  -6   3  17      121.30      329.91    275.49 o 
  -5   3  17     1451.99     1453.19    311.64 o 
  -4   3  17       22.67      110.10    246.01 o 
  -3   3  17     7144.27     7779.51    561.13 o 
  -2   3  17       30.19       94.38    227.38 o 
  -1   3  17      148.48       52.17    232.62 o 
   0   3  17      215.47      303.10    228.90 o 
   1   3  17     8690.31     8564.68    507.32 o 
   2   3  17       28.93      480.17    256.32 o 
   3   3  17     1835.58     2162.33    278.87 o 
   4   3  17      351.26      462.97    229.62 o 
  -6   4  17      117.19     -255.18    237.01 o 
  -5   4  17     2309.02     2378.99    348.53 o 
  -4   4  17      189.83      442.44    409.29 o 
  -3   4  17      576.12      447.90    401.56 o 
  -2   4  17      276.37      194.57    435.63 o 
  -1   4  17     7841.59     8303.12    466.13 o 
   0   4  17       23.15      -41.26    216.34 o 
   1   4  17     1066.44      510.36    216.43 o 
   2   4  17      678.75      591.68    166.89 o 
   3   4  17     4038.24     3842.05    232.61 o 
  -6   5  17      586.73      708.22    286.53 o 
  -5   5  17     2378.35     2034.64    463.77 o 
  -4   5  17        5.61      -95.95    291.90 o 
  -3   5  17     6093.50     6202.21    456.67 o 
  -2   5  17      504.43      320.95    251.72 o 
  -1   5  17        9.95     -126.09    223.16 o 
   0   5  17      877.92     1000.99    192.77 o 
   1   5  17     6740.66     6122.28    308.18 o 
   2   5  17      552.14      354.86    259.37 o 
   3   5  17     1742.84     2085.87    228.06 o 
  -6   6  17       35.08     -123.42    360.46 o 
  -5   6  17     1537.97     1556.28    314.80 o 
  -4   6  17      355.45      430.46    260.61 o 
  -3   6  17     1179.69     1222.28    329.04 o 
  -2   6  17      221.09      484.05    188.92 o 
  -1   6  17     6402.45     6263.01    322.00 o 
   0   6  17       28.23       24.10    133.41 o 
   1   6  17     1255.52     1717.65    252.95 o 
   2   6  17     1117.98      757.15    216.25 o 
   3   6  17     2961.86     3022.69    348.73 o 
  -5   7  17     1765.74     1922.82    328.65 o 
  -4   7  17      205.04        9.38    236.89 o 
  -3   7  17     2093.51     2196.23    271.88 o 
  -2   7  17      530.83      299.66    184.92 o 
  -1   7  17       36.73      210.57    174.59 o 
   0   7  17      987.46      812.06    183.79 o 
   1   7  17     5157.10     4647.95    343.77 o 
   2   7  17      203.25       16.70    186.58 o 
  -5   8  17     1173.89     1032.45    235.90 o 
  -4   8  17     1547.31     1848.76    247.39 o 
  -3   8  17      650.54      599.69    203.89 o 
  -2   8  17      857.93      709.89    234.33 o 
  -1   8  17     4503.20     4637.05    741.35 o 
   0   8  17       35.70      -12.55    184.23 o 
   1   8  17     1049.07     1215.47    250.01 o 
   2   8  17      541.37      615.73    230.16 o 
  -4   9  17      449.34      273.57    214.82 o 
  -3   9  17     3454.31     3325.26    281.32 o 
  -2   9  17     1409.48     1105.60    218.08 o 
  -1   9  17       18.12      -41.58    160.49 o 
   0   9  17      806.54      664.46    216.26 o 
   1   9  17     2994.12     3068.85    317.02 o 
  -3  10  17      168.83      214.15    193.99 o 
  -2  10  17      398.82      388.33    259.63 o 
  -1  10  17     3880.89     4245.32    289.91 o 
   0  10  17      333.53      572.14    233.08 o 
  -6   0  18     3111.70     4407.24    614.52 o 
  -4   0  18      639.68      395.06    384.07 o 
  -2   0  18     6383.71     7102.11    656.83 o 
   0   0  18     4638.33     4641.78    530.11 o 
   2   0  18      406.11      360.07    265.46 o 
  -6   1  18       28.70     -174.40    407.95 o 
  -5   1  18       38.85     -127.21    271.72 o 
  -4   1  18     4579.59     5142.66    433.77 o 
  -3   1  18       71.87      -46.52    252.84 o 
  -2   1  18     2466.95     2408.69    348.50 o 
  -1   1  18       74.83       70.55    486.48 o 
   0   1  18     2310.04     2807.95    328.87 o 
   1   1  18      190.63      225.22    231.88 o 
   2   1  18     1604.22     1577.72    355.79 o 
  -6   2  18     4053.36     3391.43    395.65 o 
  -5   2  18       74.59      301.89    258.22 o 
  -4   2  18      704.41      928.08    297.77 o 
  -3   2  18        3.15       -8.92    335.14 o 
  -2   2  18     6855.63     7695.92    487.48 o 
  -1   2  18      193.39       76.04    234.29 o 
   0   2  18     4519.07     5093.01    401.44 o 
   1   2  18       20.24       38.31    217.69 o 
   2   2  18      904.81      639.39    364.53 o 
  -5   3  18       85.23      187.23    273.10 o 
  -4   3  18     4402.05     3960.75    409.18 o 
  -3   3  18      145.97      356.90    274.32 o 
  -2   3  18     1711.00     2149.90    397.86 o 
  -1   3  18       68.84     -169.99    227.77 o 
   0   3  18     2805.71     3196.39    395.34 o 
   1   3  18      125.65      426.25    214.26 o 
   2   3  18     3093.00     2797.01    303.68 o 
  -5   4  18      485.71      601.30    386.72 o 
  -4   4  18      105.43       43.72    290.90 o 
  -3   4  18       98.02      536.66    263.74 o 
  -2   4  18     4896.66     5297.87    421.15 o 
  -1   4  18      136.98      404.85    239.30 o 
   0   4  18     4204.24     3821.81    358.67 o 
   1   4  18      323.98      181.74    214.92 o 
   2   4  18      722.05      280.55    299.14 o 
  -5   5  18      369.70      277.67    286.95 o 
  -4   5  18     4597.60     4758.92    416.98 o 
  -3   5  18      264.50      345.76    279.27 o 
  -2   5  18     1217.10      788.23    273.23 o 
  -1   5  18      163.20       62.59    249.58 o 
   0   5  18     1254.19     1452.71    288.75 o 
   1   5  18       54.38      128.98    205.60 o 
   2   5  18     5524.04     5156.22    623.58 o 
  -4   6  18       22.27     -328.15    227.06 o 
  -3   6  18      331.27      241.57    269.74 o 
  -2   6  18     3650.71     3597.18    362.77 o 
  -1   6  18       31.46      100.12    377.96 o 
   0   6  18     3271.58     3189.97    588.63 o 
   1   6  18      624.24      297.66    188.93 o 
  -4   7  18     2578.42     2599.26    352.98 o 
  -3   7  18       56.13     -112.45    315.50 o 
  -2   7  18      369.59      515.58    267.86 o 
  -1   7  18      954.62     1139.88    214.15 o 
   0   7  18      964.91     1220.02    208.30 o 
  -2   8  18     2012.15     2026.35    256.09 o 
  -1   8  18        2.71      -24.14    155.56 o 
  -3   0  19      485.05      311.43    384.07 o 
  -1   0  19     7116.38     7135.06    653.38 o 
   1   0  19      661.99      765.68    397.90 o 
  -4   1  19        4.33     -254.87    258.69 o 
  -3   1  19     4757.04     5684.94    634.76 o 
  -2   1  19       27.45     -221.52    248.70 o 
  -1   1  19        1.72     -338.75    225.83 o 
   0   1  19       94.59      223.57    261.17 o 
   1   1  19     3804.48     3847.53    455.45 o 
  -4   2  19       64.31      181.29    271.94 o 
  -3   2  19      483.17      367.09    268.45 o 
  -2   2  19       12.37      -23.95    246.76 o 
  -1   2  19     6682.89     6989.80    640.46 o 
   0   2  19       29.64      158.66    248.12 o 
  -3   3  19     4755.77     5057.26    442.45 o 
  -2   3  19      234.40     -365.94    360.35 o 
  -1   3  19       19.47       78.25    262.26 o 
   0   3  19      258.58      404.32    250.49 o 
  -3   4  19     1085.76     1780.99    348.97 o 
  -2   4  19        6.18      -71.08    307.67 o 
  -1   4  19     5248.39     5764.93    451.48 o 
  -2   5  19      348.21      499.36    286.97 o 
                                                 
